# Supplementary material for: Locomotion-induced ocular motor behavior in larval Xenopus is developmentally tuned by visuo-vestibular reflexes
Source: Nat Commun. 2022 May 26;13:2957. doi: 10.1038/s41467-022-30636-6 (PMC9135768; doi:10.1038/s41467-022-30636-6)
Supplement: Supplementary file 4 — Source Data [file 41467_2022_30636_MOESM4_ESM.xlsx]

## Sheet: Fig. 2
b2 histogram
Correlation						linear regression
stage	49	52	55	58		49	52	55	58
	0	0	0.78	0.67		0	0	0.59	0.46
	0	0.46	0.7	0		0	0.25	0.16	0
	0	0.75	0	0.69		0	0.48	0	0.5
	0	0	0.27	0.78		0	0	0.06	0.61
	0	0	0	0.75		0	0	0	0.54
	0	0	0.77	0.76		0	0	0.45	0.63
	0.42		0.51	0		0.17		0.36	0.38
	0			0.62		0			0.6
				0.77
Mean	0.0525	0.20167	0.43286	0.56		0.02125	0.12167	0.23143	0.465
SEM	0.0525	0.13293	0.13027	0.10726		0.02125	0.08248	0.08924	0.0728
N	8	6	7	9		8	6	7	8
Kruskal-Wallis test						Kruskal-Wallis test
P value	0.0222	*				P value	0.0028	**
Dunn's multiple comparisons test	Mean rank diff,	Adjusted P Value	Summary			Dunn's multiple comparisons test	Mean rank diff,	Adjusted P Value	Summary
45 vs. 49	2.688	>0,9999	ns			st45 vs. St49	-1.375	>0,9999	ns
45 vs. 52	-1.083	>0,9999	ns			st45 vs. st 52	-4.833	>0,9999	ns
45 vs. 55	-8.214	>0,9999	ns			st45 vs. st 55	-9.571	>0,9999	ns
45 vs. 58	-10.39	0.599	ns			st45 vs. st58	-16.63	0.0453	*
49 vs. 52	-3.771	>0,9999	ns			st49 vs. st 52	-3.458	>0,9999	ns
49 vs. 55	-10.9	0.2188	ns			st49 vs. st 55	-8.196	0.6715	ns
49 vs. 58	-13.08	0.034	*			st49 vs. st58	-15.25	0.0042	**
52 vs. 55	-7.131	>0,9999	ns			st 52 vs. st 55	-4.738	>0,9999	ns
52 vs. 58	-9.306	0.5466	ns			st 52 vs. st58	-11.79	0.1161	ns
55 vs. 58	-2.175	>0,9999	ns			st 55 vs. st58	-7.054	>0,9999	ns
b3 histogram
Eye gain
st 49								st 52								st 58
	10°	20°	30°	40°	50°				10°	20°	30°	40°	50°				10°	20°	30°	40°	50°
	0.51	0.31	0.2	0.2	0.13				0.57	0.33	0.25	0.17	0.15				0.61	0.49	0.5	0.66
	0.46	0.31	0.14	0.14					0.4	0.65	0.59	0.45	0.42				0.19	0.91
	0.52	0.36	0.17						0.26	0.21	0.23	0.23	0.17				0.69	0.31	0.23	0.25	0.28
	1.3	0.88	0.49	0.32						0.42	0.39	0.31	0.24					0.18	0.16	0.17	0.18
	0.66	0.26								0.19	0.17	0.12	0.13				0.38	0.36	0.37
	0.64	0.32	0.22	0.12															0.48	0.34	0.22
	0.88	0.29	0.2														0.4	0.42	0.38
	0.94	0.76	0.53	0.41	0.21													0.31	0.34	0.32
Mean	0.7388	0.4363	0.2786	0.238	0.17				0.41	0.36	0.326	0.256	0.222				0.454	0.4257	0.3514	0.348	0.2267
SEM	0.1008	0.08508	0.06069	0.05535	0.04				0.08963	0.08367	0.07521	0.05793	0.05286				0.08892	0.08866	0.04662	0.08351	0.02906
N	8	8	7	5	2				3	5	5	5	5				5	7	7	5	3
Phase
	10°	20°	30°	40°	50°				10°	20°	30°	40°	50°				10°	20°	30°	40°	50°
	-9	18.15	25.18						30.754	52.613	33.693	58.909	30.74				18.82	5.691	1.91
	46.8		-68.55	-67					30.369	20.59	29.812	29.839	3.598				91.464	44.687
	42.327	37.427							52.151	38.099	-2.45	-16.853	-28.224				30.703	36.164	35.881	59.658
	-32	12.922							-71.64	-47.78	-45.93	-40.37	-55.58					87.8	82.349	12.908	9.623
	52.923	24.06	21.496														4.58	9.12	30.23
	-25.12	-8.99															-17.214
	29.015	36.422	38.595	34.744	82.9														-18.88	-22.91	-15.554
	-45.6	-44.102	-70.69	162.46	-164.196													22.342	-20.285	15.46
	-75.175
	62.021	42.093	42.652	49.162	37.058
		81.085	49.624	43.31	24.826
Mean	4.619	22.12	5.472	44.54	-4.853				10.41	15.88	3.781	7.881	-12.37				25.67	34.3	18.53	16.28	-2.966
SEM	15.17	11.65	19.73	36.38	54.57				27.82	22.21	18.44	22.41	18.78				18.28	12.34	16.01	16.91	12.59
N	10	9	7	5	4				4	4	4	4	4				5	6	6	4	2
d Bode analysis gain
Eye gain
st 49								st 52								st 58
	5°	10°	15°	20°	25°				5°	10°	15°	20°	25°				5°	10°	15°	20°	25°
	0.0775018	0.0562665	0.106306	0.0619211	0.0991075				0.207778	0.137103	0.301205	0.435363	0.322458				0.13	0.19	0.21	0.15	0.14
	0.142108	0.112259	0.107034	0.155713	0.11182				0.207906	0.381869	0.276261	0.413554	0.312463				0.16	0.15	0.2	0.15	0.4
	0.0708123	0.055531	0.0479477	0.0753134	0.0887348				0.165187	0.328873	0.343849	0.407772	0.159862				0.3	0.52	0.51	0.52	0.16
	0.390906	0.248276	0.439743	0.317386	0.34028				0.430956	0.314505	0.609747		0.555936				0.51	1.1	0.22	0.2	0.6
									0.302748	0.271481	0.401176		0.366513				0.18	0.37	1.02	0.45
																		0.18		0.39
Mean	0.17033	0.11808	0.17526	0.15258	0.15999				0.26292	0.25949	0.38645	0.41355	0.34345				0.41833	0.432	0.31	0.325	0.496
SEM	0.05452	0.04041	0.05214	0.05164	0.03009				0.05329	0.17308	0.06676	0.04265	0.07106				0.06976	0.14813	0.15809	0.06668	0.1331
N	4	4	4	4	4				5	5	5	3	5				5	6	5	6	4
Phase
st 49								st 52								st 58
	5°	10°	15°	20°	25°				5°	10°	15°	20°	25°				5°	10°	15°	20°	25°
	36.5722	16.3553	45.1765	26.3079	25.5083				4.27582	0.2409	51.6153	9.41294	-5.64136				-34.504	-37.49	-31.51	-29.24	-39.08
	14.5594	11.2953	8.74429	5.76146	3.6025				13.7615	9.818	28.9393	25.8248	41.2233				0.291	14.63	19.63	18.84	15.03
	24.8454	32.6583	9.962	27.2169	13.1503				-3.81417	9.21296	47.2961	30.063	17.3354				47.554	38.172	46.71	39.63	37.437
	23.6784	33.0022	31.1225	24.0549	10.4102				13.284	11.5224	23.2554		26.7492				-9.347	57.773	-20.93	32.324	40.067
									18.3934	8.06309	14.1943		-3.58225					-1.284	-4.35	-3.557	14.677
Mean	24.9138	23.3278	23.7513	20.8353	13.1678				9.18011	5.02945	33.06	9.41294	15.2169				0.9985	14.3602	1.91	11.5994	13.6262
SEM	4.97319	5.64754	8.98545	5.10383	4.36531				4.44142	6.77204	7.96865	5.3215	10.0071				17.1643	16.4087	14.14	12.5802	14.2251
N	4	4	4	4	4				5	5	5	3	5				4	5	5	5	5
e Gain larval stages gVOR, aVOR, spin. Feed, OKR
stage	mean OKR	SEM	mean gVOR	SEM	mean aVOR	SEM	Spin. Feedfor	SEM
45	0.39848	0.10251	0.61451	0.00141			0.65	0.02
48	0.30559	0.03933	0.70547	0.0926			--	--
49	--	--	--	--	0.15999	0.03009	0.7388	0.1008
51	--	--	--	--	0.18459	0.04192	--	--
52	0.36425	0.06827	0.69484	0.08021	0.34345	0.07106	0.41	0.08963
58					0.496	0.1331	0.454	0.08892

## Sheet: Fig. 3
	c Histogram Tail amp.				d Histogram Swim freq.				e plot eye amp. and tail amp.							f Eye amplitude
	st48	st52 hya	st52		st48	st52 hya	st52		st 52 ctrl			st 52 hyalu				st48	st52 hya	st52
	17.75	16.41	21.68		11.34	7.36	6.89		Eye amp. °	tail amp. °		Eye amp.°	tail amp.°			2.8	6.04	5.52
	21.7	8.41	23.8		12.25	8.61	8.47		24.1258	2.0963		9.6534	1.85735			3.73	2.5	12.96
	12.01	14.54	15.48		13.54	7.84	7.38		30.0831	2.8668		13.0776	2.48585			5.32	5.34	2.82
	7.99	9.14	26.41		10.84	7.82	5.69		31.6308	7.0085		7.0942	2.0547			10.86	2.33	9.52
	11.99	14.9	25.12		11.78	7.43	5.19		33.5368	15.6886		7.5135	2.4121			3.84	2.91	3.61
	12.39		20.22		10.555	10.96	5.28		33.2824	14.7439		7.4113	3.5678			3.93	5.48	9.37
	8.22		46		9.49				31.4898	17.8052		4.8194	4.57995			3.55		9.18
	15.16				7.82				35.9753	19.2186		10.4644	3.10085					12.5
									40.5524	23.3727		7.1793	3.37375					10.85
Mean	13.4	12.68	25.53		10.95	8.337	6.483		43.187	22.1043		11.5782	3.56075					28.61
Std. Error of Mean	1.647	1.629	3.674		0.6172	0.5552	0.5375		39.3514	23.2201		5.9093	3.66145					16.17
Number of values	8	5	7		8	6	6		43.4215	25.4005		7.1231	4.04045
									39.845	17.7682		8.4794	2.2061		Mean	4.861	4.1	11.01
									36.306	16.0739		8.2895	3.08535		Std. Error of Mean	7.09	1.692	2.138
									31.8061	17.3371		8.4855	3.25165		Number of values	7	6	11
	Kruskal-Wallis test				Kruskal-Wallis test				31.1	13.6087		9.5126	4.61405
	P value	0.002			P value	0.0003			34.1609	14.4976		7.8662	4.46365			Kruskal-Wallis test
	Exact or approximate P value?	Exact			Exact or approximate P value?	Exact			33.1055	16.1532		12.9038	4.11355			P value	0.0209
	P value summary	**			P value summary	***			37.7151	15.4649		8.5134	3.83595			Exact or approximate P value?	Approximate
	Kruskal-Wallis statistic	10.31			Kruskal-Wallis statistic	12.14			32.5714	15.0137		7.0095	2.40155			P value summary	*
	Dunn's multiple comparisons test	Mean rank diff,	Adjusted P Value		Dunn's multiple comparisons test	Mean rank diff,	Adjusted P Value		33.715	16.17		11.1249	4.5454			Kruskal-Wallis statistic	7.733
	st52 vs. st52 hya	9.086	0.0262		st52 vs. st52 hya	-5.25	0.3724		42.705	22.9667		12.5799	5.56235			Dunn's multiple comparisons test	Mean rank diff,	Adjusted P Value
	st52 vs. st48	8.786	0.0123		st52 vs. st48	-11.06	0.0016		35.7328	21.1478		24.8903	5.33235			st52 vs. st52 hya	8.818	0.042
	st52 hya vs. st48	-0.3	>0,9999		st52 hya vs. st48	-5.813	0.2063		37.9404	25.4993		15.6179	6.87			st52 vs. st48	7.247	0.1021
									42.5788	25.5992		21.1272	9.52535			st52 hya vs. st48	-1.571	>0,9999
									45.6736	30.9297		21.1889	9.00565
									46.4568	30.075		18.0985	2.96545
									49.105	30.7997		10.0388	3.12425
									44.193	27.5197		16.6038	4.43585
									48.8391	28.795		14.8183	2.4987
									48.4442	29.0582		14.8848	6.3333
									49.729	30.1215		15.7412	3.02845
									44.5448	26.5574		7.9669	3.12685
									45.8671	28.0276		10.6777	3.4916
									46.5701	23.6012		9.1957	1.70705
									48.8632	29.763		6.139	1.0757
									50.3179	25.5535		12.076	3.0639
									34.7186	16.6778		12.2222	3.8202
									51.7694	25.5848		11.7262	2.6906
									46.8896	25.69		18.6063	3.214
									34.1071	19.0694		12.3495	3.91195
									54.5615	23.2874		8.1715	2.0428
									52.5095	25.9709		9.3453	3.5842
									48.101	25.2079		7.8486	2.84465
									48.2461	23.4687		7.307	2.3406
									49.003	22.1544		18.7858	2.9932
									43.1546	18.8118		10.8149	1.41235
									38.7132	18.2813		11.7554	3.41465
									49.5656	14.8341		10.9871	2.9477
									42.6935	18.2839		9.153	0.8225
									49.9363	14.4284		10.5998	1.89755
									43.0135	16.6486		7.0624	3.1678
									50.6809	17.0828		6.8476	1.23635
									43.0571	14.9739		8.7659	0.5835
									46.9292	12.7238		13.5711	2.88675
									39.6869	10.3043		15.6406	11.3268
									45.4389	11.7569		16.7514	7.2661
									44.1608	11.5444		24.8267	6.6774
									45.4999	9.8695		12.5519	2.6679
									40.8364	11.3161		5.8808	1.4575
									41.193	12.1542		4.7468	1.90835
									48.9609	10.1944		8.6419	1.68815
									40.2368	10.3646		10.2922	2.566
									41.8018	10.4802		8.3154	2.50925
									39.6352	10.2654		6.4879	1.294
									41.4608	7.6141		13.193	2.53915
									41.7923	10.164		16.5982	3.3063
									37.6873	10.3386		11.2109	2.0314
									32.9464	9.6031		5.9635	1.3504
									40.3839	11.1012		4.083	1.94275
									40.255	9.8293		4.8485	2.42665
									38.0118	11.8415		2.9648	2.25865
									33.7244	9.30915		4.5431	0.8249
									31.3759	9.94765		4.4773	0.7637
									36.3313	7.7737		7.3883	0.8581
									33.8552	8.63185		8.4872	2.15975
									30.4836	9.16765		8.1859	4.2896
									38.9736	9.86065		4.4892	1.3626
									26.5283	7.4111		5.3845	3.0295
									27.7539	10.6401		4.208	2.2536
									32.5154	10.5183		2.4809	2.265
									30.6704	5.36345		3.6158	0.8114
									26.7688	5.61275		5.4774	2.1966
									28.1612	7.3769		4.6699	3.9896
									25.5013	8.04355		4.9674	4.7013
									27.3603	7.77335		4.0157	1.8398
									18.9881	5.0058		6.3101	2.9678
									17.2075	4.74845		6.6147	2.7825
									21.641	8.1639		4.9676	1.4456
									24.4882	6.4199		4.1626	0.9166
									24.1568	6.451		3.9888	0.4922
									20.1598	6.8581		4.5975	0.8458
									17.0972	5.16655		3.5163	0.5111
									22.3391	5.42575		2.8925	0.911
									32.5158	8.31265		3.834	1.6472
									38.9117	6.9035		5.499	1.0754
									22.8298	5.3595		9.6158	1.2094
									18.3258	6.4412		7.7742	1.2453
									14.0705	5.0259		8.6065	4.024
									21.2161	3.54345		7.1289	1.1465
									15.8738	3.41445		4.9292	2.1795
									18.59	2.8528		3.6821	2.225
									22.1536	3.7852		4.5411	2.0156
									16.8284	2.7004		5.3005	1.3724
									13.7061	3.1048		6.0523	1.8735
									19.8269	3.6386		8.6753	0.8843
									17.3425	4.38615		7.0817	4.5884
									16.025	2.6525		4.5162	1.4092
									17.4956	4.19345		3.8064	1.7228
									19.0047	4.4768		3.2427	2.0577
									17.3253	3.70665		3.8551	1.1121
									16.2915	2.7731		5.3603	0.4939
									15.6779	2.85385		8.6872	1.0642
									23.4171	4.1606		8.512	6.6566
									14.3445	2.97045		8.6352	4.5953
									16.1789	3.89585		3.8716	1.999
									14.5183	3.6661		3.5385	1.4232
									13.118	2.6751		4.0106	0.608
									13.6331	2.86505		9.2998	4.5883
									15.8413	2.66515		6.4993	1.4718
									17.8794	1.7857		4.7518	0.5921
									19.3848	2.59625		5.2224	0.5485
									22.1922	3.2588		4.2033	0.5414
									14.632	3.3344		6.0543	0.394
									15.5196	2.6984		7.4475	1.1373
									14.7379	2.5945		8.8779	1.9328
									16.3265	1.75255		6.5312	1.7116
									10.9811	6.803		7.3921	1.5965
									13.8985	8.6765		5.2818	0.818
									13.4448	13.7744		6.8513	0.4971
									14.0623	9.23605		7.3749	1.2176
									13.2832	7.86895		5.6038	1.8477
									14.7048	12.0755		5.2883	1.685
									14.226	15.8848		7.3828	1.1033
									15.1316	18.0632		6.5463	1.9346
									16.9014	13.2508		8.31	3.7832
									15.2138	12.4914		6.2591	1.6171
									13.0819	10.2721		5.9731	0.8257
									15.0542	13.3963		4.6489	0.889
									14.9887	19.2836		5.4659	1.3164
									18.5439	18.4467		6.444	2.6578
									16.5483	17.2526		4.0132	2.0824
									14.8241	16.4894		4.5691	1.1529
									14.3711	15.0421		2.152	0.4857
									15.2741	18.4187		3.989	0.8989
									15.0135	20.6324		5.5043	1.6592
									16.3679	15.3814		8.0725	1.4061
									14.6626	13.1322		8.872	1.4123
									11.0052	14.4197		7.424	2.6987
									12.3173	12.8689		6.8706	2.7786
									12.0019	18.7444		4.2156	1.5215
									14.896	20.7583		4.8727	1.6008
									19.999	22.9518		6.376	1.2726
									18.1435	21.4243		7.0082	2.3853
									14.2015	17.4123		6.9154	0.7812
									14.7011	17.4534		7.3318	0.9366
									20.5846	23.8278		7.9203	2.0978
									24.7862	23.7861		8.8061	1.3431
									22.2966	21.8812		10.9759	3.03795
									23.0106	24.207		12.3115	2.4459
									25.8932	24.812		9.7183	1.97185
									23.7873	23.0026		9.2094	2.43595
									20.3191	15.093		9.2792	2.0062
									14.6937	12.8989		6.9972	1.5628
									16.8587	16.5722		6.9199	1.90845
									14.4257	14.8164		5.9642	0.66215
									10.9986	13.1149		3.3781	0.8213
									12.5763	16.7687		5.1131	1.4993
									12.2293	17.9905		8.0559	1.19185
									18.5386	19.6758		10.1639	1.4859
									13.0844	8.40715		9.9592	2.8098
									10.7398	7.30745		7.5097	1.8806
									13.666	14.3322		8.0739	1.8398
									19.8422	17.0723		3.4209	0.64835
									19.1084	18.5188		4.2649	1.54425
									20.2836	19.6907		5.7109	1.5484
									24.4779	21.8384		11.0684	1.84425
									22.7182	22.9501		10.8934	2.00995
									22.6493	22.3304		9.5037	2.50915
									24.0258	19.4875		6.5766	1.68025
									22.9457	20.6596		4.5621	2.20665
									23.1716	20.7665		4.9813	1.81635
									26.1968	22.3229		3.8964	0.84115
									35.0494	11.3336		2.4123	0.65875
									38.74	12.4916		12.1153	4.0121
									40.7288	8.0178		8.917	3.0084
									40.9903	7.2413		7.2825	2.52095
									37.9064	13.7332		6.898	1.02585
									30.9582	17.4708		7.7031	1.00615
									28.9421	16.6377		10.0116	2.5025
									30.3405	16.6108		13.3181	3.13345
									32.9952	13.7152		14.0381	7.69395
									31.7671	14.6851		8.9576	4.43935
									25.7681	15.8792		4.329	0.8608
									31.1611	17.8103		3.6353	0.55215
									28.3018	17.8394		5.7184	1.0458
									29.9184	19.2769		9.4979	1.16865
									24.3041	17.3251		13.9107	2.39995
									21.1722	17.6848		13.7245	1.946
									23.375	15.4192		12.9157	1.9053
									26.6907	19.6767		13.726	2.2046
									28.8544	16.7842		15.0566	3.0791
									27.1036	18.7131		9.6712	1.8195
									19.5958	13.2467		7.0607	1.4592
									21.0774	14.312		10.0918	1.2251
									9.9863	3.1947		8.5237	1.1421
									11.2525	2.7252		13.4894	2.2645
									13.7377	6.4109		9.1265	1.2022
									9.3191	3.5287		8.8002	1.9556
									18.5471	16.2995		4.8685	0
									24.7064	6.6372		6.8503	0
									23.3076	8.2701		4.6492	0
									24.9223	11.838		6.474	0
									26.3998	6.3067		5.4673	0
									21.6597	9.4782		2.5384	1.04
									22.5988	14.4325		2.5919	0
									26.6459	9.7842		3.2889	0
									22.1169	7.8626		5.3427	1.0829
									21.6687	7.0488		7.4853	0
									25.6541	10.9578		12.3247	0
									21.474	5.3168		15.1642	2.4701
									19.9049	6.35535		13.5734	2.5142
									20.8169	11.2483		11.0867	2.5055
									26.3881	14.3515		4.5372	0
									23.1595	9.85255		5.2875	0
									22.5678	9.48715		5.376	0
									22.0545	12.2349		3.1771	0
									21.4401	9.13475		5.0038	0
									21.5992	14.5521		5.0973	1.3833
									26.8128	20.8466		4.8058	0
									22.925	17.3742		9.1383	0
									24.3358	15.1999		15.5293	2.2726
									24.7921	12.0989		14.8168	7.7038
									18.9093	7.9456		14.3154	2.0112
									25.0689	7.0681		7.3523	0
									24.4605	8.9287		4.3842	0
									24.1588	5.2577		7.076	0
									20.7473	5.3372		6.0244	1.245
									17.9985	2.9163		3.5564	0
									20.7356	6.8346		3.1415	0
									19.2441	8.8798		4.8001	0.6685
									18.7818	8.5128		6.9629	1.098
									21.8982	8.5935		8.4022	1.0722
									21.0698	12.3468		7.1326	0.9315
									23.6606	15.9405		4.1392	1.14
									28.5192	14.4734		9.7184	0.5422
									8.803	1.2243		12.3964	1.3338
									16.674	6.41355		15.8295	3.2474
									23.8043	15.3682		14.1988	5.3844
									29.4771	18.7927		7.6204	2.4282
									25.0323	14.4168		5.4158	1.3251
									22.9423	17.6185		5.0684	0.6771
									33.6489	22.1955		4.4545	0.7378
									12.1116	2.9124		5.5328	0.3164
									20.6787	15.3789		11.5415	1.2677
									32.3203	17.9673		9.3159	0.6102
									18.6544	2.2645		10.358	1.00925
									16.2229	6.8241		12.9824	1.005
									14.6339	9.50935		9.3372	1.0044
									13.5963	11.2981		6.9501	0.33175
									19.1268	9.16805		9.407	0
									17.8135	10.6303		7.3766	0
									18.0228	8.3175		7.1696	0
									16.391	13.528		7.1761	0
									17.5091	5.42465		8.3049	0
									16.2075	6.26705		7.2997	0.3219
									14.3437	7.55305		7.6956	0.4582
									18.6964	6.08795		9.6056	0
									12.7721	4.5713		8.0989	0
									16.1545	5.19175		5.8775	0
									18.3736	7.0896		4.6431	0
									16.9596	4.41065		22.1124	7.0013
									15.5673	7.42605		22.9923	11.2352
									16.7293	3.433		19.6981	8.39545
									13.7155	8.05295		18.049	6.1018
									20.34	2.6967		19.4423	9.0382
									18.9718	7.9032		17.2358	12.362
									17.1089	7.8317		14.3507	9.4499
									18.5458	11.8219		15.8708	7.0134
									20.9321	11.4102		17.0802	6.19585
									21.0184	17.9668		16.4196	4.99335
									20.9662	15.8628		11.4976	3.9318
									20.3188	14.9428		11.0253	2.6931
									19.39	12.0543		10.6743	4.83615
									16.6733	14.5102		8.8961	7.89645
									20.7612	18.5018		7.9203	3.6813
									19.5453	11.8079		8.3522	3.18115
									18.1125	10.4323		8.8632	2.8011
									20.0334	16.5681		3.8164	2.5409
									18.5634	9.58745		4.3092	1.55095
									20.8104	16.8373		4.4724	1.37515
									22.7471	7.5432		4.7647	1.2115
									19.1599	10.2273		5.0602	2.88695
									21.7975	16.2728		5.6419	4.10175
									23.3046	17.9698		7.0898	1.70405
									21.2809	13.5449		6.125	3.03665
									18.4286	12.2609		5.6072	2.8552
									17.2947	20.0134		4.9032	0.3952
									23.5646	18.1111		6.3888	0.4634
									19.6346	15.9794		6.6211	0.28965
									22.3547	16.3575		6.7491	1.39805
									21.2264	18.6916		8.8834	4.5039
									21.723	22.7905		7.0392	2.201
									24.6658	8.9007		3.8075	1.06965
									20.941	11.7513		4.7387	0
									23.0488	19.663		4.2558	0
									23.0076	16.978		4.5875	0
									30.8241	14.2729		4.2065	0
									30.1726	16.5943		5.5731	0
									25.2354	12.9315		4.1752	0
									32.9605	12.4181		5.3274	0.388
									24.5761	12.8416		29.5844	11.2422
									28.6845	14.1494		30.965	5.04045
									28.0379	15.8867		19.2048	8.8531
									21.8324	8.0825		18.523	10.765
									28.2051	11.5162		19.1132	8.083
									27.8239	16.4863		21.6044	6.49175
									26.1386	13.6937		17.8324	5.7754
									26.1228	15.3286		12.4654	7.5049
									23.584	11.6977		13.4374	6.8742
									21.9475	16.199		10.4435	3.7364
									32.6207	18.6854		7.6373	3.35235
									31.0393	16.1453		3.3862	1.824
									29.7537	19.2964		3.9415	3.0619
									25.6677	20.5372		4.4733	3.7386
									21.9592	17.71		7.0891	2.9117
									24.1165	17.8315		5.4693	0.57085
									29.4334	21.3788		3.8478	0.7979
									24.3771	15.2417		3.6937	0.62655
									25.0435	14.5518		5.0081	4.2533
									32.1809	20.1846		11.4401	4.7801
									32.112	20.4487		5.6592	1.27165
									29.4943	20.5405		4.7714	0
									28.5516	21.573		4.1128	0.91515
									34.7442	18.7206		5.9673	1.09285
									31.1241	20.684		7.602	2.2448
									27.0969	22.0242		7.7314	1.53715
									32.8455	23.8584		7.2494	0.6135
									32.1554	21.2564		4.6225	0
									22.0644	21.4476		7.0064	0
									32.714	21.2982		6.0146	0
									35.4336	20.7978		7.8857	9.792
									39.3475	15.147		10.7122	7.6568
									26.913	17.3876		10.5485	6.0837
									24.6362	9.66965		9.1265	7.8835
									23.7403	8.93635		8.9696	5.5137
									31.2834	23.0285		3.5171	4.11605
									14.0371	10.4565		4.9652	1.9232
									12.2906	6.54695		7.5672	2.47615
									14.2345	4.31715		4.8497	1.6117
									16.1261	4.3837		6.7159	0
									15.4054	5.8107		5.4212	0
									15.49	6.86875		8.0923	0
									14.1517	5.39405		19.4809	0
									11.5124	4.44655		10.2514	8.6221
									8.5681	2.2882		11.3988	6.8103
									17.4611	3.7799		7.3709	4.83005
									15.4733	4.15295		7.1135	0.98815
									15.5172	5.15615		5.2482	1.9375
									16.838	5.766		13.4358	4.2443
									17.0498	8.8858		13.4083	0
									16.8331	10.9027		3.8692	0
									18.9328	4.6934		7.8285	0
									17.7498	8.4492		8.5292	0
									17.3981	5.939		4.893	1.9258
									21.0098	10.7844		6.9735	3.00185
									21.759	20.2521		6.8698	1.40795
									22.2785	23.8686		6.9829	0
									26.2619	17.7792		6.5892	0
									21.1727	18.237		7.9128	0
									26.7991	19.5954		7.613	0
									22.9483	20.3971		5.1935	0
									24.8921	17.0086		6.7752	0
									33.7664	16.5145		7.7719	0
									49.0389	13.1339		7.2335	0
									30.7103	9.6268		6.4884	0
									24.4405	9.3619
									20.709	9.8851
									16.3634	12.5184
									23.9496	11.717
									26.4611	15.0635
									28.4844	13.4208
									19.5081	13.045
									22.2367	12.0744
									23.8415	16.8223
									21.7479	11.1503
									21.0315	16.11
									23.8868	11.8735
									19.1786	12.7061
									18.4006	12.0481
									14.575	12.7041
									15.2536	13.6495
									18.8218	12.7066
									22.3869	12.8754
									23.0774	13.3407
									22.7207	15.0201
									22.5243	16.5759
									17.1881	14.8557
									14.209	13.7635
									24.4689	18.7363
									24.8659	15.7876
									26.0184	15.2695
									24.2564	15.7518
									22.0088	14.2826
									19.6422	15.6914
									19.0971	15.944
									22.2884	16.1659
									19.4292	11.9876
									14.8471	13.7433
									15.136	15.2645
									25.6417	16.5629
									22.5086	13.3584
									20.7927	14.1619
									21.5512	11.5679
									20.9166	16.7748
									21.588	13.1761
									20.2325	10.6653
									13.889	11.2245
									24.9585	17.1354
									25.7223	15.683
									20.3973	9.5129
									14.7883	8.3733
									13.3005	8.8578
									17.4582	12.1817
									15.8471	12.3611
									14.738	6.57325
									13.0025	9.2287
									19.8713	12.3412
									20.6029	15.7556
									22.4	15.7018
									20.3315	12.8121
									15.4564	7.4593
									14.7801	7.3272
									18.6629	16.4134
									16.7272	8.7152
									16.7207	14.2345
									17.0653	11.5457
									18.9845	13.8815
									20.1871	12.3347
									18.493	14.2277
									36.2502	9.7827
									29.257	6.6983
									25.0938	11.6554
									23.4875	13.9705
									23.7933	8.0448
									29.3055	9.3172
									25.1903	5.8385
									29.6107	8.2803
									24.9182	7.6987
									26.8984	9.6732
									18.908	6.3905
									26.2318	12.8597
									15.9595	7.3452
									14.8823	5.6285
									13.781	8.8324
									9.9562	3.50775
									10.1553	4.0915
									10.3946	6.36875
									12.7867	6.53555
									15.2457	8.71045
									15.0546	6.91785
									14.0755	9.85035
									14.243	10.9963
									12.0958	6.6856
									11.3868	6.31585
									7.856	6.4606
									14.6152	6.97725
									17.1248	14.0927
									16.6724	13.446
									19.9599	15.9777
									21.2489	12.2954
									21.9513	16.0561
									24.0642	15.5743
									17.9568	10.1983
									17.345	12.3338
									20.2881	14.195
									25.2521	18.7934
									26.6599	17.0491
									24.7486	19.0436
									29.07	15.596
									22.5008	18.2951
									29.2881	17.041
									26.9256	17.2558
									27.9412	15.6765
									24.7769	15.4162
									26.4686	15.3342
									30.5494	16.1898
									27.4191	17.3268
									31.2208	17.1197
									30.0782	14.6183
									36.6699	14.9346
									27.2981	11.0697
									15.0676	13.0039
									30.0174	12.3979
									28.1523	12.2042
									31.3646	13.5198
									19.8678	10.2868
									24.2833	14.1303
									23.2208	16.0367
									19.3507	10.6159
									14.3303	11.0331
									23.0762	16.0529
									24.5059	13.6402
									15.3104	12.4844
									18.8625	16.3326
									17.183	12.9613
									18.9478	13.4509
									27.3949	13.3227
									21.9826	9.78545
									24.3446	13.3737
									19.6499	11.2278
									18.0467	17.3256
									25.1698	13.0942
									27.4928	8.7936
									31.5472	10.1857
									27.1094	10.8647
									24.9769	11.7455
									32.6516	7.0417
									30.6036	14.5377
									24.1509	9.6211
									29.2883	18.3425
									22.7539	13.0184
									34.4217	18.4616
									27.854	13.4848
									20.1139	16.1216
									25.0038	17.9783
									23.1264	16.0452
									18.7817	14.896
									25.7618	16.8302
									18.4437	14.537
									23.7159	17.2974
									17.4978	14.2
									16.9325	11.3577
									18.6804	19.1216
									20.9835	18.1092
									19.8658	14.1039
									17.085	16.2223
									20.6983	14.8058
									25.2251	18.4845
									21.4925	16.2851
									12.5813	4.98295
									12.177	4.6113
									10.3445	6.5801
									10.9608	5.0421
									10.4472	1.86045
									10.0329	3.57275
									12.1063	6.7635
									12.5318	8.7623
									12.5505	13.0637
									17.6899	12.7137
									10.7917	4.0723
									9.9664	2.9463
									10.6396	4.2064
									12.8611	14.1303
									12.5264	10.6212
									14.5284	9.52275
									12.4878	10.1472
									10.3334	7.5388
									11.6356	9.2976
									12.4271	14.1585
									15.6009	16.099
								Pearson r
								r	0.5067		0.6516
								R squared	0.2568		0.4246
								P value
								P (two-tailed)	<0,0001		<0,0001
								P value summary	****		****

## Sheet: Fig. 4
d Average wavelet power vs Frequency																															e histogram vestibular power peak
	st 45					st48							st52									st58
frequency (Hz)	mean 01	mean 02	Mean			mean 01	mean 02	mean 03	mean 04	Mean			mean 01	mean 02	mean 03	mean 04	mean 05	mean 06	Mean			mean 01	mean 02	mean 03	mean 04	mean 05	Mean
16	54.5133	10.3185	32.4159	22.0974	2	166.343	9.72051	32.8192	177.366	96.5622	43.7829	4	9.52936	19.9626	10.3486	29.0913	10.2408	7.69914	14.4786	3.41114	6	7.09081	7.87745	4.21504	5.85434	0.839596	5.17545	1.24805	5			stage
15.9557	55.1122	10.3748	32.7435	22.3687	2	170.573	9.79449	33.615	181.544	98.8816	44.8785	4	9.61407	20.1773	10.4517	29.2064	10.3136	7.80169	14.5941	3.42106	6	7.14992	7.92111	4.22189	5.92642	0.853346	5.21454	1.25665	5			45	49	52	58
15.9115	55.7199	10.4317	33.0758	22.6441	2	174.868	9.86937	34.4361	185.79	101.241	45.9901	4	9.69859	20.392	10.5555	29.3154	10.3866	7.9047	14.7088	3.43016	6	7.20919	7.96489	4.22889	5.99935	0.867338	5.25393	1.26532	5			21.5414	31.4939	161.251	318.623
15.8675	56.3367	10.4893	33.413	22.9237	2	179.229	9.9452	35.2831	190.102	103.64	47.1175	4	9.78293	20.6065	10.66	29.4183	10.4598	8.00816	14.8226	3.43843	6	7.26862	8.00881	4.23609	6.07314	0.881571	5.29364	1.27407	5			9.89092	19.0878	45.5314	84.1211
15.8235	56.963	10.5478	33.7554	23.2076	2	183.654	10.0221	36.1567	194.481	106.078	48.2604	4	9.8671	20.8209	10.7653	29.5152	10.5334	8.11203	14.9357	3.44588	6	7.32822	8.05288	4.2435	6.14778	0.89605	5.33369	1.28289	5				21.6023	80.5994	301.375
15.7797	57.599	10.6073	34.1032	23.4958	2	188.142	10.1	37.0577	198.926	108.556	49.4184	4	9.95111	21.0351	10.8714	29.6061	10.6074	8.21631	15.0479	3.45252	6	7.38798	8.09714	4.25115	6.22328	0.910775	5.37406	1.29178	5				10.3103	212.91	202.37
15.736	58.2452	10.6679	34.4566	23.7887	2	192.691	10.1792	37.9868	203.437	111.074	50.5913	4	10.035	21.2491	10.9784	29.691	10.6819	8.32095	15.1594	3.45835	6	7.44789	8.14159	4.25907	6.29963	0.925748	5.41479	1.30075	5					84.532	282.126
15.6925	58.902	10.7298	34.8159	24.0861	2	197.301	10.2597	38.9447	208.013	113.63	51.7786	4	10.1187	21.4628	11.0862	29.77	10.7569	8.42594	15.2701	3.46338	6	7.50796	8.18625	4.26729	6.37683	0.94097	5.45586	1.30979	5					23.3364
15.649	59.5698	10.793	35.1814	24.3884	2	201.97	10.3415	39.9322	212.654	116.224	52.98	4	10.2023	21.6762	11.195	29.8431	10.8325	8.53124	15.3801	3.46762	6	7.56817	8.23113	4.27582	6.45488	0.956444	5.49729	1.31891	5		mean	15.72	20.62	101.4	237.7
15.6057	60.2489	10.8578	35.5533	24.6955	2	206.695	10.4247	40.95	217.359	118.857	54.195	4	10.2858	21.8894	11.3048	29.9104	10.9089	8.63682	15.4894	3.47108	6	7.62851	8.27626	4.28469	6.53378	0.97217	5.53908	1.32811	5		Std. Error of Mean	5.825	4.357	29.41	43.25
15.5625	60.9397	10.9242	35.9319	25.0078	2	211.476	10.5095	41.999	222.127	121.528	55.4231	4	10.3693	22.1022	11.4156	29.972	10.9861	8.74267	15.598	3.47377	6	7.68899	8.32165	4.29392	6.61352	0.98815	5.58125	1.33738	5
15.5194	61.6427	10.9924	36.3176	25.3252	2	216.31	10.596	43.0798	226.958	124.236	56.664	4	10.4527	22.3147	11.5275	30.0278	11.0643	8.84874	15.706	3.4757	6	7.7496	8.3673	4.30354	6.6941	1.00439	5.62379	1.34673	5		Kruskal-Wallis test
15.4764	62.3584	11.0625	36.7105	25.6479	2	221.195	10.6842	44.1933	231.85	126.981	57.917	4	10.536	22.5268	11.6406	30.0781	11.1434	8.95502	15.8133	3.47688	6	7.81033	8.41324	4.31356	6.77552	1.02088	5.66671	1.35615	5		P value	0.001
15.4336	63.0871	11.1348	37.1109	25.9761	2	226.129	10.7743	45.3403	236.804	129.762	59.1817	4	10.6193	22.7384	11.7549	30.1229	11.2237	9.06147	15.9201	3.47733	6	7.87117	8.45948	4.32399	6.85777	1.03763	5.71001	1.36565	5		P value summary	**
15.3908	63.8293	11.2093	37.5193	26.31	2	231.11	10.8664	46.5216	241.817	132.579	60.4574	4	10.7027	22.9496	11.8705	30.1624	11.3051	9.16806	16.0264	3.47706	6	7.93211	8.50603	4.33487	6.94085	1.05463	5.7537	1.37522	5
15.3482	64.5854	11.2862	37.9358	26.6496	2	236.136	10.9606	47.7381	246.889	135.431	61.7435	4	10.7861	23.1604	11.9874	30.1965	11.3879	9.27475	16.1322	3.47608	6	7.99314	8.55289	4.34619	7.02476	1.0719	5.79778	1.38486	5		Dunn's multiple comparisons test	Mean rank diff,	Significant?	Summary	Adjusted P Value
15.3057	65.356	11.3658	38.3609	26.9951	2	241.203	11.057	48.9905	252.018	138.317	63.0395	4	10.8695	23.3706	12.1057	30.2256	11.4722	9.38153	16.2375	3.47442	6	8.05425	8.60009	4.35799	7.10948	1.08942	5.84225	1.39458	5
15.2634	66.1415	11.4481	38.7948	27.3467	2	246.308	11.1558	50.2797	257.204	141.237	64.3446	4	10.9531	23.5803	12.2256	30.2496	11.558	9.48836	16.3425	3.47208	6	8.11544	8.64762	4.37026	7.19502	1.10721	5.88711	1.40436	5		49 vs. 52	-5.25	No	ns	0.2069
15.2211	66.9423	11.5333	39.2378	27.7045	2	251.45	11.257	51.6066	262.445	144.19	65.6581	4	11.0368	23.7895	12.3469	30.2688	11.6455	9.5952	16.4471	3.46908	6	8.17669	8.6955	4.38303	7.28136	1.12525	5.93237	1.41422	5		49 vs. 58	-9.45	Yes	**	0.0049
15.1789	67.7591	11.6216	39.6903	28.0687	2	256.625	11.3609	52.972	267.739	147.174	66.9793	4	11.1207	23.9981	12.47	30.2832	11.7348	9.70203	16.5515	3.46545	6	8.23799	8.74373	4.3963	7.36851	1.14356	5.97802	1.42415	5		52 vs. 58	-4.2	No	ns	0.3627
15.1369	68.5922	11.7133	40.1527	28.4394	2	261.83	11.4676	54.3769	273.086	150.19	68.3075	4	11.2048	24.2061	12.5947	30.2931	11.826	9.80882	16.6556	3.4612	6	8.29933	8.79232	4.41009	7.45646	1.16213	6.02407	1.43414	5
15.095	69.4421	11.8085	40.6253	28.8168	2	267.062	11.5771	55.822	278.483	153.236	69.6418	4	11.2891	24.4134	12.7212	30.2986	11.9194	9.91553	16.7595	3.45635	6	8.3607	8.84127	4.4244	7.54519	1.18096	6.0705	1.4442	5
15.0532	70.3095	11.9073	41.1084	29.2011	2	272.316	11.6898	57.3082	283.928	156.311	70.9814	4	11.3737	24.6202	12.8497	30.2999	12.0149	10.0221	16.8634	3.45091	6	8.42208	8.89059	4.43924	7.63471	1.20006	6.11733	1.45432	5		f histogram swimming power peak
15.0115	71.1948	12.0101	41.6024	29.5924	2	277.591	11.8056	58.8365	289.421	159.413	72.3254	4	11.4587	24.8262	12.9801	30.297	12.1128	10.1286	16.9672	3.4449	6	8.48345	8.94028	4.45461	7.725	1.21941	6.16455	1.4645	5
14.97	72.0985	12.1169	42.1077	29.9908	2	282.881	11.9249	60.4078	294.959	162.543	73.6731	4	11.5441	25.0315	13.1126	30.2904	12.2131	10.2349	17.0711	3.43835	6	8.54481	8.99034	4.47053	7.81606	1.23903	6.21216	1.47474	5
14.9285	73.0212	12.2281	42.6246	30.3966	2	288.183	12.0477	62.0229	300.541	165.698	75.0233	4	11.6299	25.2361	13.2472	30.28	12.3161	10.341	17.1751	3.43128	6	8.60615	9.04077	4.487	7.90788	1.25892	6.26014	1.48504	5			stage
14.8872	73.9633	12.3437	43.1535	30.8098	2	293.493	12.1743	63.6827	306.163	168.878	76.3753	4	11.7162	25.44	13.3841	30.2661	12.4219	10.4469	17.2792	3.42369	6	8.66743	9.09158	4.50401	8.00045	1.27906	6.30851	1.4954	5			45	49	52	58
14.846	74.9255	12.4642	43.6948	31.2307	2	298.807	12.3047	65.3882	311.825	172.081	77.728	4	11.803	25.643	13.5233	30.249	12.5307	10.5526	17.3836	3.41562	6	8.72866	9.14275	4.52158	8.09377	1.29947	6.35725	1.5058	5			315.54	440	207.657	84
14.8049	75.9083	12.5896	44.2489	31.6593	2	304.12	12.4393	67.1403	317.524	175.306	79.0804	4	11.8904	25.8453	13.665	30.2287	12.6425	10.6579	17.4883	3.40708	6	8.78981	9.19429	4.5397	8.18782	1.32015	6.40635	1.51626	5			297.31	518	243.578	56
14.7639	76.9121	12.7202	44.8161	32.096	2	309.429	12.5782	68.9398	323.257	178.551	80.4315	4	11.9785	26.0467	13.8093	30.2055	12.7576	10.763	17.5935	3.39809	6	8.85086	9.24619	4.55837	8.2826	1.34109	6.45582	1.52677	5				592	324.267	58.7
14.723	77.9376	12.8562	45.3969	32.5407	2	314.729	12.7215	70.7877	329.023	181.815	81.7802	4	12.0673	26.2473	13.9563	30.1797	12.8762	10.8677	17.6991	3.38867	6	8.91181	9.29845	4.5776	8.3781	1.36229	6.50565	1.53732	5				460	156.806	54.7
14.6822	78.9852	12.998	45.9916	32.9936	2	320.015	12.8696	72.6849	334.818	185.097	83.1255	4	12.1568	26.4471	14.106	30.1514	12.9984	10.972	17.8053	3.37884	6	8.97263	9.35105	4.59738	8.4743	1.38375	6.55582	1.54791	5					216.145	84.7
14.6416	80.0556	13.1457	46.6006	33.455	2	325.283	13.0225	74.6322	340.641	188.395	84.4662	4	12.2472	26.6459	14.2587	30.1208	13.1243	11.076	17.9122	3.36861	6	9.0333	9.404	4.61771	8.5712	1.40548	6.60634	1.55855	5					319.722
14.601	81.1493	13.2995	47.2244	33.9249	2	330.527	13.1806	76.6307	346.487	191.707	85.8013	4	12.3385	26.8439	14.4143	30.0882	13.2542	11.1796	18.0198	3.35801	6	9.09381	9.45729	4.63859	8.66879	1.42748	6.65719	1.56922	5		mean	306.4	502.5	244.7	67.62
14.5606	82.2667	13.4599	47.8633	34.4034	2	335.743	13.344	78.6812	352.356	195.031	87.1295	4	12.4307	27.0409	14.5731	30.0538	13.3883	11.2828	18.1283	3.34705	6	9.15414	9.5109	4.66002	8.76706	1.44974	6.70837	1.57992	5		Std. Error of Mean	9.115	34.11	27	6.861
14.5203	83.4085	13.6269	48.5177	34.8908	2	340.926	13.513	80.7845	358.243	198.367	88.4497	4	12.524	27.2369	14.7351	30.0178	13.5266	11.3855	18.2377	3.33576	6	9.21427	9.56482	4.68198	8.86599	1.47227	6.75987	1.59066	5
14.4801	84.5751	13.8009	49.188	35.3871	2	346.071	13.6878	82.9416	364.146	201.712	89.7608	4	12.6184	27.432	14.9005	29.9805	13.6695	11.4877	18.3481	3.32414	6	9.27418	9.61904	4.70449	8.96559	1.49507	6.81167	1.60142	5
14.44	85.7671	13.9823	49.8747	35.8924	2	351.172	13.8686	85.1533	370.062	205.064	91.0615	4	12.714	27.6261	15.0695	29.942	13.8171	11.5895	18.4597	3.31223	6	9.33386	9.67355	4.72753	9.06582	1.51813	6.86378	1.61221	5		Kruskal-Wallis test
14.4	86.9851	14.1712	50.5781	36.4069	2	356.225	14.0557	87.4205	375.987	208.422	92.3505	4	12.8108	27.8192	15.242	29.9026	13.9696	11.6908	18.5725	3.30003	6	9.39328	9.72833	4.75111	9.1667	1.54146	6.91617	1.62303	5		P value	<0,0001
14.3602	88.2294	14.3679	51.2987	36.9307	2	361.223	14.2494	89.7441	381.919	211.784	93.6268	4	12.909	28.0113	15.4183	29.8625	14.1272	11.7915	18.6866	3.28756	6	9.45243	9.78337	4.7752	9.2682	1.56506	6.96885	1.63386	5		P value summary	****
14.3204	89.5007	14.5728	52.0367	37.4639	2	366.162	14.4499	92.1248	387.853	215.148	94.8889	4	13.0086	28.2023	15.5985	29.8219	14.2901	11.8918	18.8022	3.27484	6	9.51129	9.83865	4.79982	9.37031	1.58894	7.0218	1.6447	5
14.2808	90.7993	14.7862	52.7928	38.0066	2	371.036	14.6574	94.5636	393.787	218.511	96.1357	4	13.1097	28.3923	15.7827	29.7811	14.4586	11.9915	18.9193	3.2619	6	9.56983	9.89415	4.82496	9.47303	1.61308	7.07501	1.65556	5		Dunn's multiple comparisons test	Mean rank diff,	Significant?	Summary	Adjusted P Value
14.2412	92.1259	15.0084	53.5671	38.5587	2	375.84	14.8723	97.0611	399.717	221.873	97.366	4	13.2124	28.5812	15.9711	29.7403	14.6327	12.0907	19.0381	3.24873	6	9.62804	9.94986	4.85061	9.57633	1.63751	7.12847	1.66642	5
14.2018	93.4808	15.2397	54.3602	39.1206	2	380.568	15.0949	99.6182	405.639	225.23	98.5783	4	13.3167	28.7691	16.1637	29.6997	14.8128	12.1894	19.1586	3.23538	6	9.68591	10.0057	4.87677	9.68022	1.66221	7.18217	1.6773	5		49 vs. 52	5	No	ns	0.2498
14.1625	94.8645	15.4804	55.1725	39.6921	2	385.214	15.3254	102.236	411.549	228.581	99.7715	4	13.4228	28.9559	16.3608	29.6595	14.999	12.2875	19.2809	3.22184	6	9.7434	10.0618	4.90343	9.78467	1.68719	7.2361	1.68817	5		49 vs. 58	10.5	Yes	**	0.0014
14.1232	96.2775	15.7309	56.0042	40.2733	2	389.773	15.5641	104.914	417.444	231.924	100.944	4	13.5307	29.1415	16.5625	29.62	15.1916	12.3851	19.4052	3.20815	6	9.80051	10.118	4.93059	9.88968	1.71245	7.29025	1.69904	5		52 vs. 58	5.5	No	ns	0.1268
14.0841	97.7202	15.9915	56.8559	40.8644	2	394.24	15.8113	107.654	423.32	235.256	102.096	4	13.6406	29.3261	16.7689	29.5814	15.3908	12.4821	19.5317	3.19431	6	9.85721	10.1743	4.95825	9.99524	1.738	7.34461	1.7099	5
14.0451	99.193	16.2626	57.7278	41.4652	2	398.608	16.0673	110.457	429.172	238.576	103.224	4	13.7525	29.5096	16.9801	29.5438	15.5968	12.5786	19.6603	3.18036	6	9.9135	10.2308	4.9864	10.1013	1.76384	7.39916	1.72075	5
14.0063	100.696	16.5445	58.6204	42.0759	2	402.873	16.3326	113.323	434.996	241.881	104.328	4	13.8666	29.692	17.1963	29.5076	15.8099	12.6746	19.7912	3.1663	6	9.96934	10.2872	5.01504	10.2079	1.78998	7.45391	1.73159	5
13.9675	102.231	16.8377	59.5341	42.6964	2	407.029	16.6073	116.253	440.789	245.17	105.406	4	13.9828	29.8733	17.4177	29.4728	16.0303	12.7701	19.9245	3.15217	6	10.0247	10.3438	5.04416	10.3151	1.81641	7.50883	1.74241	5
13.9288	103.796	17.1424	60.4692	43.3267	2	411.07	16.8919	119.247	446.546	248.439	106.458	4	14.1014	30.0534	17.6443	29.4397	16.2582	12.8651	20.0604	3.13799	6	10.0796	10.4004	5.07377	10.4227	1.84315	7.56392	1.75321	5
13.8902	105.393	17.4592	61.426	43.9668	2	414.99	17.1866	122.305	452.263	251.686	107.482	4	14.2225	30.2325	17.8764	29.4086	16.4938	12.9596	20.1989	3.12377	6	10.134	10.4569	5.10387	10.5308	1.8702	7.61917	1.76398	5
13.8518	107.022	17.7883	62.405	44.6167	2	418.785	17.4919	125.429	457.935	254.91	108.477	4	14.346	30.4105	18.114	29.3796	16.7375	13.0536	20.3402	3.10956	6	10.188	10.5135	5.13445	10.6394	1.89756	7.67457	1.77472	5
13.8134	108.683	18.1301	63.4064	45.2763	2	422.45	17.8081	128.619	463.557	258.109	109.441	4	14.4722	30.5874	18.3573	29.3528	16.9894	13.1473	20.4844	3.09536	6	10.2414	10.5699	5.16551	10.7485	1.92525	7.7301	1.78543	5
13.7752	110.376	18.4852	64.4306	45.9454	2	425.978	18.1356	131.875	469.125	261.279	110.374	4	14.6012	30.7632	18.6065	29.3285	17.2499	13.2405	20.6316	3.08122	6	10.2942	10.6263	5.19706	10.858	1.95326	7.78576	1.79609	5
13.737	112.102	18.8539	65.4779	46.6241	2	429.365	18.4746	135.198	474.635	264.418	111.275	4	14.733	30.9379	18.8617	29.307	17.5191	13.3333	20.782	3.06717	6	10.3465	10.6826	5.22909	10.968	1.98161	7.84155	1.80672	5
13.699	113.861	19.2366	66.5487	47.3121	2	432.606	18.8258	138.588	480.082	267.525	112.141	4	14.8677	31.1116	19.123	29.2882	17.7973	13.4257	20.9356	3.05325	6	10.3983	10.7387	5.26161	11.0784	2.01031	7.89745	1.81729	5
13.6611	115.653	19.6338	67.6432	48.0095	2	435.696	19.1893	142.044	485.46	270.597	112.973	4	15.0056	31.2843	19.3906	29.2725	18.0847	13.5179	21.0926	3.03948	6	10.4494	10.7946	5.29462	11.1892	2.03936	7.95345	1.82781	5
13.6233	117.478	20.0459	68.7618	48.7159	2	438.63	19.5658	145.569	490.765	273.632	113.769	4	15.1466	31.456	19.6647	29.26	18.3818	13.6098	21.2531	3.02592	6	10.5	10.8504	5.32813	11.3004	2.06878	8.00955	1.83828	5
13.5855	119.336	20.4734	69.9047	49.4313	2	441.403	19.9554	149.16	495.992	276.628	114.528	4	15.291	31.6267	19.9453	29.2508	18.6886	13.7014	21.4173	3.0126	6	10.55	10.9059	5.36214	11.4121	2.09857	8.06574	1.84868	5
13.5479	121.228	20.9168	71.0722	50.1554	2	444.012	20.3588	152.82	501.136	279.582	115.249	4	15.4388	31.7964	20.2327	29.2451	19.0055	13.7929	21.5852	2.99958	6	10.5994	10.9611	5.39666	11.5242	2.12875	8.12201	1.85902	5
13.5104	123.153	21.3764	72.2645	50.8881	2	446.451	20.7762	156.547	506.193	282.492	115.932	4	15.5901	31.9652	20.5269	29.2431	19.3327	13.8843	21.7571	2.98692	6	10.6481	11.016	5.4317	11.6366	2.15933	8.17836	1.86928	5
13.473	125.111	21.8529	73.482	51.629	2	448.718	21.2082	160.341	511.156	285.356	116.574	4	15.7452	32.1331	20.8281	29.245	19.6706	13.9755	21.9329	2.97466	6	10.6963	11.0706	5.46725	11.7494	2.19032	8.23478	1.87947	5
13.4357	127.103	22.3467	74.7247	52.378	2	450.806	21.6553	164.204	516.02	288.171	117.177	4	15.904	32.3002	21.1365	29.2507	20.0193	14.0667	22.1129	2.96286	6	10.7438	11.1249	5.50334	11.8627	2.22174	8.29127	1.88958	5
13.3985	129.128	22.8583	75.993	53.1348	2	452.714	22.1178	168.133	520.782	290.937	117.737	4	16.0667	32.4664	21.4522	29.2606	20.3792	14.158	22.2972	2.95161	6	10.7906	11.1787	5.53997	11.9762	2.2536	8.34783	1.89961	5
13.3614	131.186	23.3881	77.2871	53.8989	2	454.438	22.5962	172.13	525.435	293.65	118.256	4	16.2335	32.6319	21.7752	29.2747	20.7506	14.2494	22.4859	2.94097	6	10.8369	11.2321	5.57716	12.0902	2.28591	8.40445	1.90954	5
13.3244	133.277	23.9368	78.607	54.6702	2	455.973	23.091	176.193	529.974	296.308	118.732	4	16.4045	32.7966	22.1059	29.2932	21.1337	14.3409	22.6791	2.93101	6	10.8825	11.285	5.61491	12.2045	2.3187	8.46112	1.91938	5
13.2875	135.401	24.5048	79.9531	55.4482	2	457.318	23.6028	180.323	534.395	298.91	119.165	4	16.5797	32.9607	22.4442	29.3162	21.5288	14.4326	22.877	2.92182	6	10.9274	11.3374	5.65323	12.3192	2.35197	8.51785	1.92912	5
13.2507	137.558	25.0927	81.3254	56.2326	2	458.47	24.132	184.518	538.691	301.453	119.554	4	16.7595	33.1241	22.7904	29.3437	21.9362	14.5247	23.0798	2.91349	6	10.9717	11.3893	5.69216	12.4342	2.38576	8.57463	1.93876	5
13.214	139.747	25.701	82.724	57.023	2	459.425	24.6791	188.779	542.858	303.935	119.898	4	16.9438	33.287	23.1445	29.376	22.3562	14.6172	23.2874	2.90611	6	11.0154	11.4407	5.73169	12.5495	2.42007	8.63147	1.94828	5
13.1775	141.968	26.3302	84.1491	57.8189	2	460.182	25.2446	193.104	546.891	306.356	120.197	4	17.1328	33.4494	23.5068	29.4131	22.7891	14.7101	23.5002	2.89979	6	11.0584	11.4914	5.77184	12.6652	2.45494	8.68837	1.9577	5
13.141	144.221	26.981	85.6008	58.6198	2	460.738	25.8291	197.494	550.784	308.711	120.452	4	17.3266	33.6113	23.8773	29.4551	23.2351	14.8036	23.7182	2.89463	6	11.1008	11.5415	5.81264	12.7813	2.49037	8.74533	1.96699	5
13.1046	146.505	27.6538	87.0792	59.4254	2	461.093	26.4331	201.946	554.533	311.001	120.66	4	17.5255	33.7729	24.2561	29.5021	23.6947	14.8977	23.9415	2.89074	6	11.1426	11.5909	5.85409	12.8977	2.5264	8.80234	1.97616	5
13.0683	148.819	28.3492	88.5842	60.235	2	461.244	27.0572	206.46	558.131	313.223	120.823	4	17.7295	33.9341	24.6434	29.5542	24.168	14.9925	24.1703	2.88824	6	11.1838	11.6397	5.89623	13.0144	2.56305	8.85942	1.9852	5
13.0321	151.164	29.0678	90.1159	61.0481	2	461.19	27.7018	211.036	561.575	315.376	120.94	4	17.9388	34.0951	25.0394	29.6115	24.6553	15.0882	24.4047	2.88726	6	11.2243	11.6877	5.93907	13.1314	2.60034	8.91656	1.99412	5
12.996	153.539	29.8101	91.6744	61.8643	2	460.931	28.3676	215.671	564.858	317.457	121.011	4	18.1535	34.256	25.4441	29.6741	25.157	15.1847	24.6449	2.88791	6	11.2642	11.7349	5.98263	13.2488	2.6383	8.97378	2.00289	5
12.9601	155.942	30.5769	93.2596	62.6827	2	460.466	29.0551	220.365	567.977	319.466	121.037	4	18.3738	34.4168	25.8576	29.7421	25.6734	15.2823	24.891	2.89034	6	11.3036	11.7814	6.02693	13.3665	2.67696	9.03108	2.01152	5
12.9242	158.374	31.3685	94.8715	63.503	2	459.794	29.765	225.116	570.926	321.401	121.016	4	18.5998	34.5776	26.2802	29.8155	26.2047	15.381	25.1432	2.89468	6	11.3424	11.827	6.072	13.4846	2.71635	9.08847	2.02001	5
12.8884	160.834	32.1856	96.51	64.3243	2	458.917	30.4977	229.924	573.701	323.26	120.949	4	18.8317	34.7386	26.7119	29.8945	26.7513	15.481	25.4015	2.90106	6	11.3806	11.8718	6.11786	13.603	2.75649	9.14595	2.02835	5
12.8527	163.321	33.0288	98.175	65.1461	2	457.834	31.254	234.785	576.296	325.042	120.837	4	19.0696	34.8997	27.1528	29.979	27.3134	15.5823	25.6661	2.90964	6	11.4183	11.9157	6.16454	13.7218	2.79741	9.20354	2.03653	5
12.8171	165.834	33.8988	99.8665	65.9677	2	456.545	32.0343	239.7	578.708	326.747	120.68	4	19.3137	35.061	27.6031	30.0691	27.8914	15.685	25.9372	2.92056	6	11.4555	11.9587	6.21206	13.8409	2.83916	9.26124	2.04456	5
12.7816	168.372	34.796	101.584	66.7883	2	455.053	32.8394	244.665	580.931	328.372	120.478	4	19.5641	35.2228	28.0629	30.165	28.4855	15.7893	26.215	2.93395	6	11.4921	12.0007	6.26045	13.9603	2.88176	9.31907	2.05242	5
12.7462	170.935	35.7211	103.328	67.6071	2	453.358	33.6698	249.68	582.962	329.917	120.232	4	19.8211	35.385	28.5323	30.2667	29.0961	15.8953	26.4994	2.94996	6	11.5283	12.0418	6.30974	14.0801	2.92526	9.37704	2.06012	5
12.711	173.521	36.6746	105.098	68.4234	2	451.462	34.5262	254.741	584.796	331.382	119.943	4	20.0847	35.5478	29.0115	30.3742	29.7233	16.0032	26.7908	2.96874	6	11.564	12.0819	6.35995	14.2003	2.96967	9.43517	2.06765	5
12.6758	176.13	37.6572	106.894	69.2364	2	449.368	35.4091	259.848	586.429	332.764	119.61	4	20.3552	35.7113	29.5005	30.4876	30.3676	16.1129	27.0892	2.99042	6	11.5994	12.1209	6.41113	14.3209	3.01506	9.49346	2.075	5
12.6407	178.76	38.6695	108.715	70.0453	2	447.077	36.3193	264.998	587.858	334.063	119.235	4	20.6327	35.8756	29.9995	30.6069	31.0292	16.2247	27.3948	3.01514	6	11.6343	12.1589	6.46328	14.4418	3.06144	9.55194	2.08218	5
12.6057	181.41	39.712	110.561	70.8492	2	444.592	37.2574	270.188	589.078	335.279	118.819	4	20.9173	36.0407	30.5086	30.7322	31.7085	16.3387	27.7077	3.04304	6	11.6688	12.1958	6.51646	14.5631	3.10887	9.61062	2.08918	5
12.5708	184.08	40.7853	112.433	71.6472	2	441.916	38.2241	275.416	590.085	336.41	118.363	4	21.2093	36.2069	31.0279	30.8636	32.4055	16.455	28.028	3.07423	6	11.703	12.2317	6.57069	14.6849	3.15739	9.66953	2.096	5
12.536	186.767	41.8901	114.329	72.4385	2	439.052	39.2199	280.681	590.878	337.458	117.867	4	21.5088	36.3742	31.5576	31.0011	33.1208	16.5738	28.356	3.10884	6	11.7369	12.2664	6.626	14.807	3.20704	9.72867	2.10263	5
12.5012	189.471	43.0268	116.249	73.2221	2	436.004	40.2457	285.978	591.452	338.42	117.334	4	21.816	36.5427	32.0977	31.1448	33.8545	16.6952	28.6918	3.14698	6	11.7706	12.2999	6.68243	14.9296	3.25786	9.78808	2.10907	5
12.4666	192.19	44.1961	118.193	73.9971	2	432.776	41.3019	291.305	591.804	339.297	116.763	4	22.131	36.7125	32.6485	31.2946	34.6069	16.8193	29.0355	3.18874	6	11.804	12.3324	6.74001	15.0526	3.30991	9.84777	2.11532	5
12.4321	194.924	45.3986	120.161	74.7625	2	429.371	42.3894	296.659	591.932	340.088	116.156	4	22.4541	36.8838	33.21	31.4507	35.3783	16.9462	29.3872	3.23424	6	11.8372	12.3636	6.79878	15.176	3.36323	9.90776	2.12138	5
12.3977	197.669	46.6347	122.152	75.5174	2	425.795	43.5087	302.039	591.834	340.794	115.516	4	22.7855	37.0567	33.7825	31.6131	36.1689	17.0762	29.7471	3.28355	6	11.8703	12.3936	6.85877	15.2999	3.41786	9.96809	2.12724	5
12.3634	200.426	47.905	124.166	76.2607	2	422.052	44.6607	307.439	591.506	341.414	114.842	4	23.1252	37.2313	34.3659	31.7818	36.979	17.2094	30.1154	3.33674	6	11.9032	12.4225	6.92002	15.4243	3.47388	10.0288	2.13291	5
12.3291	203.193	49.2101	126.202	76.9914	2	418.146	45.8458	312.857	590.948	341.949	114.138	4	23.4736	37.4077	34.9605	31.9569	37.8089	17.3459	30.4922	3.39389	6	11.9361	12.4501	6.98257	15.5491	3.53131	10.0898	2.13837	5
12.295	205.968	50.5505	128.259	77.7085	2	414.084	47.0649	318.291	590.157	342.399	113.404	4	23.8308	37.5861	35.5663	32.1385	38.6588	17.4859	30.8777	3.45505	6	11.969	12.4765	7.04645	15.6745	3.59023	10.1513	2.14364	5
12.261	208.749	51.9266	130.338	78.411	2	409.869	48.3187	323.736	589.132	342.764	112.643	4	24.197	37.7665	36.1837	32.3265	39.5289	17.6294	31.272	3.52026	6	12.0019	12.5016	7.11172	15.8003	3.65068	10.2132	2.1487	5
12.227	211.535	53.3391	132.437	79.0977	2	405.509	49.6077	329.189	587.872	343.044	111.855	4	24.5723	37.9491	36.8126	32.5211	40.4194	17.7768	31.6752	3.58956	6	12.0348	12.5254	7.1784	15.9267	3.71272	10.2756	2.15356	5
12.1932	214.324	54.7883	134.556	79.7677	2	401.008	50.9328	334.646	586.376	343.241	111.044	4	24.9571	38.134	37.4533	32.7224	41.3307	17.9281	32.0876	3.66298	6	12.0679	12.548	7.24653	16.0537	3.77642	10.3385	2.15821	5
12.1594	217.114	56.2747	136.694	80.4197	2	396.374	52.2945	340.104	584.643	343.354	110.211	4	25.3514	38.3214	38.1059	32.9302	42.2628	18.0835	32.5092	3.74054	6	12.1012	12.5694	7.31617	16.1811	3.84183	10.4019	2.16265	5
12.1257	219.904	57.7988	138.852	81.0528	2	391.611	53.6936	345.559	582.673	343.384	109.358	4	25.7555	38.5113	38.7706	33.1448	43.216	18.2431	32.9402	3.82226	6	12.1346	12.5894	7.38734	16.3092	3.90901	10.4659	2.16689	5
12.0922	222.693	59.361	141.027	81.6657	2	386.727	55.1307	351.007	580.467	343.333	108.488	4	26.1696	38.7039	39.4476	33.3662	44.1905	18.4072	33.3808	3.90812	6	12.1683	12.6082	7.4601	16.4378	3.97803	10.5305	2.17092	5
12.0587	225.477	60.9618	143.219	82.2575	2	381.727	56.6066	356.443	578.025	343.2	107.602	4	26.5939	38.8994	40.137	33.5944	45.1865	18.5758	33.8312	3.99814	6	12.2024	12.6257	7.53449	16.5671	4.04896	10.5957	2.17475	5
12.0253	228.255	62.6014	145.428	82.8269	2	376.619	58.1219	361.865	575.347	342.988	106.703	4	27.0286	39.0977	40.8391	33.8295	46.2041	18.7492	34.2914	4.0923	6	12.2368	12.6419	7.61055	16.6969	4.12186	10.6616	2.17836	5
11.992	231.026	64.2802	147.653	83.3728	2	371.409	59.6772	367.268	572.434	342.697	105.794	4	27.4739	39.2992	41.554	34.0716	47.2435	18.9275	34.7616	4.19058	6	12.2717	12.6568	7.68833	16.8274	4.1968	10.7282	2.18177	5
11.9588	233.787	65.9986	149.893	83.8942	2	366.105	61.2733	372.647	569.288	342.328	104.876	4	27.9301	39.5038	42.282	34.3207	48.3048	19.1109	35.242	4.29297	6	12.3071	12.6705	7.76787	16.9586	4.27386	10.7956	2.18497	5
11.9257	236.537	67.7569	152.147	84.3898	2	360.712	62.9108	377.999	565.911	341.883	103.952	4	28.3973	39.7118	43.0232	34.577	49.3882	19.2996	35.7328	4.39943	6	12.343	12.6829	7.84922	17.0904	4.35309	10.8637	2.18797	5
11.8927	239.272	69.5554	154.414	84.8586	2	355.239	64.5904	383.319	562.305	341.363	103.026	4	28.8757	39.9232	43.7779	34.8404	50.4938	19.4937	36.2341	4.50995	6	12.3794	12.694	7.93243	17.2228	4.43459	10.9327	2.19076	5
11.8597	241.993	71.3942	156.694	85.2993	2	349.691	66.3126	388.602	558.472	340.77	102.098	4	29.3656	40.1381	44.5463	35.1111	51.6217	19.6934	36.7461	4.62448	6	12.4166	12.7039	8.01754	17.356	4.51841	11.0025	2.19334	5
11.8269	244.696	73.2737	158.985	85.711	2	344.077	68.0782	393.845	554.415	340.104	101.173	4	29.8672	40.3568	45.3287	35.3892	52.772	19.8989	37.2688	4.74299	6	12.4545	12.7126	8.10461	17.4898	4.60465	11.0732	2.19572	5
11.7942	247.379	75.194	161.286	86.0924	2	338.403	69.8877	399.042	550.137	339.367	100.252	4	30.3807	40.5793	46.1254	35.6747	53.9448	20.1104	37.8025	4.86544	6	12.4931	12.72	8.19368	17.6244	4.69338	11.1449	2.19789	5
11.7615	250.04	77.1552	163.598	86.4425	2	332.677	71.7417	404.189	545.642	338.562	99.3381	4	30.9063	40.8057	46.9365	35.9678	55.14	20.328	38.3474	4.99179	6	12.5325	12.7262	8.2848	17.7597	4.78467	11.2176	2.19987	5
11.7289	252.678	79.1574	165.918	86.7602	2	326.905	73.6409	409.281	540.933	337.69	98.4341	4	31.4443	41.0362	47.7624	36.2685	56.3578	20.552	38.9035	5.12199	6	12.5729	12.7312	8.37803	17.8957	4.87862	11.2913	2.20164	5
11.6965	255.29	81.2008	168.245	87.0444	2	321.095	75.5859	414.314	536.015	336.752	97.5425	4	31.9948	41.2709	48.6034	36.577	57.5982	20.7824	39.4711	5.256	6	12.6142	12.7351	8.47341	18.0325	4.9753	11.3661	2.20321	5
11.6641	257.873	83.2853	170.579	87.2939	2	315.253	77.5771	419.283	530.892	335.751	96.6659	4	32.5582	41.5099	49.4597	36.8933	58.8611	21.0196	40.0503	5.39376	6	12.6565	12.7378	8.571	18.1701	5.0748	11.442	2.20459	5
11.6318	260.427	85.411	172.919	87.5078	2	309.387	79.6152	424.183	525.569	334.689	95.8068	4	33.1345	41.7533	50.3317	37.2175	60.1467	21.2637	40.6412	5.53524	6	12.6998	12.7394	8.67085	18.3083	5.17721	11.5191	2.20578	5
11.5996	262.948	87.5778	175.263	87.685	2	303.503	81.7006	429.01	520.051	333.566	94.9676	4	33.7241	42.0013	51.2198	37.5499	61.4547	21.5148	41.2441	5.68037	6	12.7443	12.7398	8.77301	18.4474	5.28262	11.5974	2.20677	5
11.5675	265.435	89.7855	177.61	87.8245	2	297.608	83.834	433.759	514.343	332.386	94.1508	4	34.3272	42.254	52.1242	37.8903	62.7853	21.7733	41.859	5.8291	6	12.7899	12.7393	8.87754	18.5872	5.39111	11.677	2.20757	5
11.5354	267.885	92.0342	179.959	87.9253	2	291.709	86.0158	438.425	508.452	331.151	93.3588	4	34.9439	42.5114	53.0454	38.2391	64.1382	22.0392	42.4862	5.98139	6	12.8368	12.7376	8.98448	18.7278	5.50277	11.7579	2.20819	5
11.5035	270.296	94.3235	182.31	87.9864	2	285.813	88.2464	443.003	502.383	329.861	92.5936	4	35.5746	42.7738	53.9836	38.5964	65.5135	22.3127	43.1258	6.13717	6	12.8849	12.735	9.09391	18.8692	5.61771	11.8401	2.20863	5
11.4716	272.667	96.6532	184.66	88.0069	2	279.925	90.5263	447.489	496.144	328.521	91.8575	4	36.2193	43.0412	54.9394	38.9621	66.9109	22.5941	43.7779	6.29638	6	12.9343	12.7314	9.20586	19.0114	5.73601	11.9238	2.20888	5
11.4399	274.995	99.0231	187.009	87.9859	2	274.052	92.8559	451.877	489.739	327.131	91.1524	4	36.8785	43.3138	55.913	39.3366	68.3305	22.8836	44.4427	6.45898	6	12.9852	12.7268	9.32039	19.1543	5.85778	12.0089	2.20896	5
11.4082	277.278	101.433	189.355	87.9224	2	268.2	95.2357	456.164	483.177	325.694	90.4801	4	37.5521	43.5917	56.905	39.7199	69.7719	23.1814	45.1203	6.6249	6	13.0375	12.7213	9.43756	19.2981	5.9831	12.0955	2.20887	5
11.3766	279.513	103.882	191.697	87.8156	2	262.375	97.6659	460.343	476.465	324.212	89.8423	4	38.2406	43.875	57.9157	40.1121	71.2351	23.4875	45.811	6.79407	6	13.0913	12.715	9.55743	19.4425	6.11209	12.1837	2.2086	5
11.3451	281.699	106.37	194.035	87.6647	2	256.582	100.147	464.412	469.609	322.688	89.2403	4	38.944	44.1639	58.9456	40.5134	72.7198	23.8024	46.5148	6.96644	6	13.1466	12.7078	9.68005	19.5878	6.24483	12.2734	2.20818	5
11.3137	283.834	108.897	196.366	87.4689	2	250.828	102.679	468.365	462.618	321.123	88.6755	4	39.6626	44.4583	59.9951	40.924	74.2258	24.1261	47.232	7.14195	6	13.2035	12.6998	9.80547	19.7338	6.38143	12.3648	2.20759	5
11.2824	285.916	111.461	198.689	87.2275	2	245.117	105.263	472.198	455.499	319.519	88.1489	4	40.3966	44.7586	61.0648	41.344	75.7529	24.459	47.9626	7.32053	6	13.262	12.6911	9.93376	19.8806	6.522	12.4579	2.20685	5
11.2511	287.942	114.063	201.003	86.9397	2	239.454	107.898	475.905	448.261	317.88	87.6613	4	41.1462	45.0648	62.1551	41.7735	77.3007	24.8011	48.7069	7.50211	6	13.3223	12.6817	10.065	20.0281	6.66664	12.5527	2.20596	5
11.22	289.911	116.701	203.306	86.6049	2	233.845	110.586	479.483	440.912	316.206	87.2134	4	41.9117	45.377	63.2666	42.2127	78.869	25.1527	49.4649	7.68663	6	13.3842	12.6716	10.1991	20.1764	6.81545	12.6494	2.20493	5
11.1889	291.821	119.376	205.598	86.2225	2	228.294	113.325	482.928	433.459	314.501	86.8054	4	42.6931	45.6953	64.3997	42.6617	80.4575	25.514	50.2369	7.87403	6	13.4479	12.661	10.3364	20.3253	6.96855	12.7478	2.20376	5
11.1579	293.669	122.085	207.877	85.792	2	222.805	116.116	486.235	425.912	312.767	86.4375	4	43.4907	46.02	65.555	43.1208	82.0658	25.8853	51.0229	8.06422	6	13.5135	12.6497	10.4767	20.475	7.12604	12.8482	2.20247	5
11.1271	295.455	124.829	210.142	85.3127	2	217.382	118.96	489.399	418.278	311.005	86.1096	4	44.3047	46.351	66.7331	43.59	83.6935	26.2667	51.8232	8.25715	6	13.5808	12.638	10.6201	20.6253	7.28803	12.9505	2.20105	5
11.0962	297.175	127.606	212.391	84.7843	2	212.03	121.856	492.417	410.568	309.218	85.8213	4	45.1352	46.6886	67.9345	44.0695	85.3403	26.6585	52.6378	8.45274	6	13.6501	12.6258	10.7667	20.7763	7.45464	13.0547	2.19951	5
11.0655	298.828	130.416	214.622	84.2062	2	206.752	124.805	495.285	402.789	307.408	85.572	4	45.9825	47.0329	69.1597	44.5595	87.0058	27.0609	53.4669	8.65091	6	13.7213	12.6132	10.9166	20.9279	7.62597	13.161	2.19788	5
11.0349	300.413	133.257	216.835	83.5782	2	201.552	127.806	497.999	394.95	305.577	85.3609	4	46.8466	47.3839	70.4095	45.0602	88.6894	27.4742	54.3106	8.8516	6	13.7945	12.6002	11.0698	21.0802	7.80213	13.2694	2.19614	5
11.0043	301.928	136.128	219.028	82.8999	2	196.432	130.859	500.555	387.061	303.727	85.1868	4	47.7278	47.7419	71.6843	45.5717	90.3907	27.8985	55.1692	9.05473	6	13.8696	12.587	11.2263	21.233	7.98325	13.3798	2.19432	5
10.9739	303.37	139.028	221.199	82.1712	2	191.396	133.964	502.95	379.129	301.86	85.0485	4	48.6263	48.107	72.9847	46.0941	92.1093	28.3341	56.0426	9.26022	6	13.9468	12.5735	11.3863	21.3863	8.16943	13.4925	2.19243	5
10.9435	304.74	141.956	223.348	81.3917	2	186.446	137.122	505.179	371.164	299.978	84.9445	4	49.542	48.4793	74.3115	46.6277	93.8446	28.7813	56.9311	9.468	6	14.026	12.5598	11.5497	21.5402	8.3608	13.6073	2.19047	5
10.9132	306.034	144.911	225.472	80.5613	2	181.585	140.331	507.24	363.176	298.083	84.8732	4	50.4753	48.8589	75.6652	47.1725	95.5961	29.2402	57.8347	9.67799	6	14.1073	12.546	11.7166	21.6946	8.55746	13.7244	2.18847	5
10.883	307.251	147.891	227.571	79.6801	2	176.814	143.591	509.13	355.171	296.177	84.8327	4	51.4262	49.246	77.0465	47.7288	97.3632	29.7111	58.7536	9.89011	6	14.1908	12.5322	11.887	21.8494	8.75954	13.8438	2.18643	5
10.8528	308.39	150.894	229.642	78.7479	2	172.137	146.903	510.845	347.16	294.261	84.8211	4	52.3948	49.6408	78.456	48.2967	99.1453	30.1943	59.688	10.1043	6	14.2763	12.5183	12.0611	22.0047	8.96715	13.9655	2.18437	5
10.8228	309.45	153.92	231.685	77.7649	2	167.554	150.266	512.382	339.151	292.338	84.8363	4	53.3812	50.0434	79.8943	48.8764	100.942	30.69	60.6379	10.3204	6	14.3641	12.5045	12.2389	22.1603	9.18041	14.0896	2.18231	5
10.7928	310.429	156.967	233.698	76.7312	2	163.067	153.679	513.739	331.152	290.409	84.876	4	54.3857	50.4539	81.3621	49.468	102.752	31.1984	61.6034	10.5384	6	14.454	12.4908	12.4203	22.3163	9.39943	14.2161	2.18027	5
10.7629	311.327	160.033	235.68	75.6469	2	158.678	157.142	514.913	323.172	288.476	84.9381	4	55.4081	50.8725	82.8601	50.0716	104.576	31.7198	62.5846	10.7583	6	14.5461	12.4772	12.6054	22.4726	9.62435	14.3451	2.17827	5
10.7331	312.141	163.116	237.629	74.5123	2	154.386	160.654	515.902	315.219	286.54	85.0202	4	56.4487	51.2993	84.3888	50.6874	106.412	32.2546	63.5817	10.9799	6	14.6404	12.4639	12.7944	22.6291	9.85527	14.4766	2.17632	5
10.7034	312.871	166.215	239.543	73.3277	2	150.194	164.215	516.703	307.302	284.603	85.1198	4	57.5074	51.7345	85.949	51.3156	108.259	32.8028	64.5948	11.2031	6	14.737	12.4509	12.9872	22.7858	10.0923	14.6106	2.17446	5
10.6738	313.516	169.328	241.422	72.0936	2	146.102	167.824	517.315	299.427	282.667	85.2347	4	58.5844	52.1783	87.5413	51.9563	110.118	33.3648	65.6238	11.4279	6	14.8358	12.4382	13.1838	22.9427	10.3356	14.7472	2.1727	5
10.6442	314.074	172.454	243.264	70.8104	2	142.109	171.481	517.735	291.603	280.732	85.3624	4	59.6796	52.6308	89.1664	52.6096	111.987	33.9409	66.669	11.6541	6	14.9368	12.426	13.3843	23.0998	10.5852	14.8864	2.17108	5
10.6148	314.546	175.589	245.067	69.4786	2	138.217	175.184	517.962	283.837	278.8	85.5005	4	60.7932	53.0921	90.8248	53.2756	113.865	34.5314	67.7304	11.8818	6	15.0402	12.4142	13.5888	23.2569	10.8414	15.0283	2.16963	5
10.5854	314.93	178.732	246.831	68.0988	2	134.424	178.932	517.995	276.137	276.872	85.6468	4	61.9251	53.5625	92.5172	53.9545	115.753	35.1364	68.8081	12.1108	6	15.1458	12.403	13.7972	23.414	11.1041	15.1728	2.16837	5
10.5561	315.226	181.882	248.554	66.6717	2	130.732	182.726	517.832	268.509	274.95	85.7989	4	63.0753	54.0422	94.2442	54.6464	117.648	35.7564	69.9021	12.341	6	15.2537	12.3924	14.0096	23.5711	11.3735	15.3201	2.16735	5
10.5268	315.432	185.036	250.234	65.198	2	127.14	186.564	517.473	260.961	273.034	85.9547	4	64.2438	54.5312	96.0065	55.3514	119.55	36.3915	71.0124	12.5724	6	15.3639	12.3824	14.2261	23.7281	11.6498	15.4701	2.1666	5
10.4977	315.549	188.192	251.871	63.6786	2	123.646	190.444	516.916	253.498	271.126	86.1121	4	65.4307	55.0298	97.8046	56.0696	121.459	37.0421	72.1393	12.8048	6	15.4764	12.3731	14.4465	23.885	11.933	15.6228	2.16615	5
10.4686	315.577	191.348	253.462	62.1143	2	120.251	194.366	516.161	246.127	269.226	86.2691	4	66.6357	55.5381	99.639	56.801	123.373	37.7085	73.2826	13.0383	6	15.5913	12.3647	14.6711	24.0418	12.2233	15.7784	2.16606	5
10.4396	315.514	194.502	255.008	60.5061	2	116.954	198.328	515.208	238.854	267.336	86.4237	4	67.859	56.0564	101.51	57.5459	125.292	38.3909	74.4424	13.2727	6	15.7084	12.357	14.8997	24.1982	12.5207	15.9368	2.16637	5
10.4107	315.361	197.651	256.506	58.855	2	113.753	202.33	514.057	231.684	265.456	86.5743	4	69.1004	56.5847	103.419	58.3042	127.214	39.0897	75.6188	13.5079	6	15.8279	12.3503	15.1324	24.3545	12.8254	16.0981	2.16713	5
10.3819	315.117	200.793	257.955	57.1621	2	110.648	206.37	512.706	224.622	263.587	86.7193	4	70.3599	57.1233	105.366	59.076	129.14	39.8051	76.8117	13.7439	6	15.9497	12.3446	15.3692	24.5103	13.1376	16.2623	2.16839	5
10.3532	314.782	203.925	259.354	55.4285	2	107.637	210.446	511.158	217.674	261.729	86.8571	4	71.6373	57.6724	107.351	59.8615	131.067	40.5376	78.0212	13.9806	6	16.0739	12.3398	15.6102	24.6658	13.4572	16.4294	2.17019	5
10.3245	314.358	207.046	260.702	53.6555	2	104.72	214.558	509.413	210.845	259.884	86.9865	4	72.9325	58.2322	109.376	60.6605	132.995	41.2873	79.2472	14.2179	6	16.2003	12.3362	15.8553	24.8209	13.7844	16.5994	2.17261	5
10.2959	313.842	210.154	261.998	51.8444	2	101.894	218.703	507.47	204.137	258.051	87.1063	4	74.2454	58.8027	111.439	61.4733	134.923	42.0547	80.4898	14.4558	6	16.3291	12.3337	16.1045	24.9755	14.1194	16.7724	2.1757	5
10.2674	313.237	213.244	263.241	49.9964	2	99.1577	222.88	505.332	197.556	256.231	87.2154	4	75.5759	59.3844	113.543	62.2998	136.851	42.84	81.7489	14.6941	6	16.4602	12.3323	16.3578	25.1295	14.4622	16.9484	2.17953	5
10.239	312.542	216.316	264.429	48.1131	2	96.5105	227.087	503	191.105	254.426	87.3132	4	76.9237	59.9772	115.686	63.14	138.776	43.6436	83.0245	14.9328	6	16.5936	12.3323	16.6153	25.283	14.8129	17.1274	2.18416	5
10.2106	311.758	219.367	265.562	46.1959	2	93.9501	231.323	500.474	184.787	252.634	87.3988	4	78.2887	60.5815	117.869	63.9939	140.699	44.4658	84.3165	15.1719	6	16.7294	12.3335	16.8769	25.4358	15.1716	17.3094	2.18965	5
10.1824	310.886	222.393	266.639	44.2463	2	91.475	235.586	497.758	178.605	250.856	87.4719	4	79.6707	61.1974	120.094	64.8616	142.618	45.307	85.6248	15.4112	6	16.8675	12.3361	17.1426	25.5879	15.5384	17.4945	2.19609	5
10.1542	309.925	225.393	267.659	42.266	2	89.0833	239.874	494.852	172.562	249.093	87.5321	4	81.0695	61.8251	122.359	65.743	144.533	46.1675	86.9495	15.6507	6	17.0079	12.3402	17.4124	25.7394	15.9134	17.6826	2.20354	5
10.1261	308.877	228.364	268.621	40.2565	2	86.7733	244.185	491.759	166.66	247.344	87.5792	4	82.4848	62.4648	124.665	66.6381	146.442	47.0476	88.2903	15.8904	6	17.1506	12.3457	17.6862	25.89	16.2967	17.8738	2.21208	5
10.098	307.743	231.304	269.523	38.2196	2	84.543	248.516	488.482	160.901	245.611	87.6133	4	83.9164	63.1167	127.012	67.5469	148.344	47.9477	89.6473	16.1301	6	17.2956	12.3527	17.9642	26.0399	16.6884	18.0681	2.22179	5
10.0701	306.524	234.209	270.366	36.1571	2	82.3906	252.867	485.022	155.287	243.892	87.6346	4	85.364	63.781	129.4	68.4693	150.239	48.8683	91.0203	16.3698	6	17.443	12.3613	18.2461	26.1889	17.0885	18.2656	2.23274	5
10.0422	305.22	237.078	271.149	34.0706	2	80.3142	257.234	481.384	149.818	242.188	87.6434	4	86.8273	64.4579	131.83	69.4053	152.124	49.8096	92.4091	16.6095	6	17.5926	12.3716	18.5321	26.3371	17.4971	18.4661	2.24501	5
10.0144	303.833	239.908	271.871	31.9622	2	78.3119	261.616	477.57	144.496	240.498	87.6402	4	88.306	65.1477	134.301	70.3547	154.001	50.772	93.8136	16.849	6	17.7446	12.3835	18.822	26.4843	17.9144	18.6698	2.25869	5
9.98664	302.364	242.697	272.53	29.8336	2	76.3817	266.011	473.583	139.321	238.824	87.6256	4	89.7998	65.8504	136.812	71.3175	155.867	51.7558	95.2337	17.0883	6	17.8989	12.3972	19.1159	26.6306	18.3403	18.8766	2.27385	5
9.95899	300.814	245.441	273.128	27.6869	2	74.5217	270.415	469.427	134.294	237.164	87.6005	4	91.3083	66.5664	139.365	72.2936	157.721	52.7616	96.6692	17.3274	6	18.0554	12.4127	19.4136	26.7759	18.775	19.0865	2.29056	5
9.93142	299.186	248.138	273.662	25.5239	2	72.7299	274.826	465.105	129.415	235.519	87.5658	4	92.8312	67.2957	141.958	73.2828	159.563	53.7896	98.1199	17.5662	6	18.2143	12.43	19.7153	26.9202	19.2185	19.2996	2.30892	5
9.90392	297.48	250.786	274.133	23.3467	2	71.0044	279.243	460.623	124.684	233.888	87.5226	4	94.3681	68.0387	144.591	74.285	161.391	54.8403	99.5856	17.8045	6	18.3755	12.4492	20.0207	27.0635	19.6708	19.5159	2.32899	5
9.8765	295.698	253.383	274.54	21.1573	2	69.3432	283.662	455.983	120.099	232.272	87.472	4	95.9186	68.7954	147.264	75.3001	163.204	55.914	101.066	18.0425	6	18.539	12.4703	20.3299	27.2057	20.132	19.7354	2.35084	5
9.84916	293.841	255.926	274.884	18.9578	2	67.7446	288.081	451.191	115.661	230.669	87.4153	4	97.4823	69.5662	149.976	76.3279	165.003	57.0111	102.561	18.2798	6	18.7047	12.4934	20.6427	27.3469	20.6021	19.958	2.37455	5
9.82189	291.912	258.412	275.162	16.7503	2	66.2065	292.497	446.25	111.368	229.08	87.3539	4	99.0588	70.3511	152.728	77.3682	166.784	58.1321	104.07	18.5167	6	18.8728	12.5186	20.9593	27.487	21.0812	20.1838	2.40018	5
9.79469	289.913	260.839	275.376	14.5369	2	64.7271	296.908	441.166	107.219	227.505	87.2893	4	100.648	71.1504	155.517	78.4209	168.549	59.2773	105.594	18.7528	6	19.0432	12.5458	21.2794	27.626	21.5693	20.4127	2.4278	5
9.76757	287.845	263.206	275.525	12.3196	2	63.3046	301.31	435.943	103.213	225.943	87.223	4	102.248	71.9644	158.344	79.4856	170.294	60.4472	107.131	18.9882	6	19.2158	12.5751	21.603	27.7639	22.0664	20.6449	2.45746	5
9.74053	285.71	265.508	275.609	10.1008	2	61.9372	305.702	430.587	99.3472	224.393	87.1566	4	103.86	72.7931	161.207	80.5622	172.021	61.6421	108.681	19.2228	6	19.3908	12.6066	21.9301	27.9007	22.5726	20.8802	2.48922	5
9.71356	283.511	267.746	275.628	7.88244	2	60.6231	310.079	425.102	95.6208	222.856	87.0918	4	105.483	73.6368	164.107	81.6505	173.727	62.8625	110.244	19.4565	6	19.5681	12.6404	22.2605	28.0364	23.0878	21.1186	2.52312	5
9.68666	281.249	269.915	275.582	5.66676	2	59.3605	314.44	419.495	92.0313	221.332	87.0303	4	107.116	74.4956	167.041	82.7501	175.412	64.1088	111.821	19.6893	6	19.7476	12.6764	22.5942	28.1711	23.6121	21.3603	2.55921	5
9.65984	278.927	272.015	275.471	3.45593	2	58.1477	318.781	413.771	88.5766	219.819	86.9736	4	108.759	75.3698	170.009	83.8608	177.075	65.3814	113.409	19.9209	6	19.9295	12.7147	22.9312	28.3046	24.1454	21.6051	2.59753	5
9.6331	276.547	274.042	275.295	1.25209	2	56.9831	323.099	407.935	85.2542	218.318	86.9236	4	110.411	76.2595	173.01	84.9823	178.715	66.6807	115.01	20.1515	6	20.1137	12.7553	23.2713	28.4371	24.6878	21.853	2.6381	5
9.60643	274.111	275.996	275.054	0.942585	2	55.8651	327.391	401.993	82.0615	216.828	86.8818	4	112.072	77.1649	176.042	86.1143	180.331	68.0071	116.622	20.3807	6	20.3001	12.7984	23.6145	28.5685	25.2391	22.1041	2.68095	5
9.57983	271.622	277.874	274.748	3.12595	2	54.7921	331.654	395.952	78.9959	215.349	86.85	4	113.741	78.0862	179.104	87.2564	181.922	69.3611	118.245	20.6086	6	20.4889	12.8438	23.9606	28.6989	25.7995	22.3584	2.7261	5
9.55331	269.083	279.674	274.379	5.29587	2	53.7625	335.885	389.817	76.0547	213.88	86.8296	4	115.418	79.0236	182.195	88.4083	183.487	70.7431	119.879	20.8351	6	20.6801	12.8918	24.3097	28.8283	26.3688	22.6157	2.77356	5
9.52685	266.495	281.395	273.945	7.45022	2	52.7749	340.081	383.594	73.2348	212.421	86.8222	4	117.101	79.9773	185.312	89.5697	185.025	72.1534	121.523	21.0599	6	20.8735	12.9423	24.6615	28.9567	26.947	22.8762	2.82333	5
9.50048	263.861	283.035	273.448	9.5869	2	51.8277	344.238	377.29	70.5334	210.972	86.8291	4	118.791	80.9473	188.456	90.7401	186.536	73.5926	123.177	21.2831	6	21.0693	12.9954	25.016	29.0842	27.534	23.1398	2.87542	5
9.47417	261.184	284.592	272.888	11.7038	2	50.9196	348.354	370.911	67.9473	209.533	86.8519	4	120.487	81.934	191.623	91.9192	188.019	75.0609	124.84	21.5044	6	21.2674	13.0511	25.3731	29.2107	28.1298	23.4064	2.92981	5
9.44794	258.467	286.065	272.266	13.799	2	50.0492	352.424	364.464	65.4735	208.103	86.8915	4	122.187	82.9374	194.812	93.1065	189.472	76.5588	126.512	21.7237	6	21.4678	13.1095	25.7327	29.3364	28.7343	23.6762	2.9865	5
9.42178	255.712	287.452	271.582	15.8703	2	49.2152	356.447	357.954	63.1087	206.681	86.9492	4	123.892	83.9576	198.022	94.3016	190.895	78.0868	128.192	21.9409	6	21.6706	13.1706	26.0947	29.4612	29.3475	23.9489	3.04547	5
9.3957	252.921	288.752	270.837	17.9158	2	48.4163	360.418	351.389	60.8497	205.268	87.0258	4	125.6	84.995	201.25	95.5041	192.287	79.6451	129.88	22.1558	6	21.8758	13.2344	26.459	29.5853	29.9692	24.2247	3.10669	5
9.36968	250.097	289.964	270.031	19.9335	2	47.6512	364.334	344.775	58.6932	203.863	87.1222	4	127.312	86.0496	204.493	96.7135	193.647	81.2343	131.575	22.3683	6	22.0833	13.3011	26.8255	29.7086	30.5993	24.5036	3.17013	5
9.34374	247.244	291.087	269.165	21.9216	2	46.9188	368.191	338.118	56.636	202.466	87.2389	4	129.025	87.1215	207.751	97.9292	194.975	82.8546	133.276	22.5782	6	22.2932	13.3706	27.1941	29.8313	31.2377	24.7854	3.23576	5
9.31787	244.363	292.119	268.241	23.8782	2	46.2178	371.988	331.425	54.6747	201.076	87.3765	4	130.741	88.2109	211.02	99.1508	196.269	84.5065	134.983	22.7853	6	22.5055	13.443	27.5646	29.9533	31.8843	25.0702	3.30354	5
9.29207	241.457	293.06	267.258	25.8015	2	45.5472	375.719	324.702	52.8062	199.694	87.5353	4	132.457	89.318	214.299	100.378	197.529	86.1903	136.695	22.9894	6	22.7202	13.5184	27.9371	30.0748	32.5389	25.3579	3.37343	5
9.26634	238.529	293.909	266.219	27.6897	2	44.9059	379.382	317.957	51.027	198.318	87.7152	4	134.173	90.4429	217.585	101.61	198.754	87.9064	138.412	23.1903	6	22.9373	13.5967	28.3113	30.1958	33.2015	25.6485	3.44537	5
9.24069	235.582	294.664	265.123	29.5411	2	44.2928	382.974	311.195	49.3339	196.949	87.9164	4	135.889	91.5856	220.875	102.846	199.944	89.655	140.132	23.3879	6	23.1568	13.6782	28.6871	30.3164	33.8718	25.9421	3.51931	5
9.2151	232.618	295.326	263.972	31.3541	2	43.7069	386.491	304.423	47.7237	195.586	88.1384	4	137.603	92.7464	224.167	104.085	201.097	91.4367	141.856	23.5818	6	23.3788	13.7627	29.0645	30.4366	34.5497	26.2384	3.59521	5
9.18959	229.64	295.894	262.767	33.127	2	43.1472	389.93	297.647	46.1932	194.229	88.381	4	139.315	93.9253	227.458	105.328	202.212	93.2515	143.582	23.772	6	23.6032	13.8504	29.4433	30.5566	35.235	26.5377	3.67299	5
9.16414	226.651	296.368	261.509	34.8585	2	42.6128	393.287	290.874	44.7391	192.878	88.6434	4	141.024	95.1224	230.745	106.574	203.29	95.1	145.309	23.958	6	23.83	13.9413	29.8234	30.6763	35.9275	26.8397	3.75259	5
9.13877	223.652	296.746	260.199	36.547	2	42.1027	396.559	284.111	43.3585	191.533	88.9248	4	142.73	96.3379	234.026	107.821	204.329	96.9822	147.038	24.1398	6	24.0593	14.0354	30.2047	30.7959	36.6271	27.1445	3.83395	5
9.11347	220.647	297.03	258.839	38.1911	2	41.6161	399.743	277.362	42.0481	190.193	89.2244	4	144.431	97.5718	237.298	109.069	205.329	98.8986	148.766	24.317	6	24.2911	14.1329	30.5871	30.9155	37.3334	27.452	3.917	5
9.08823	217.639	297.218	257.428	39.7895	2	41.152	402.836	270.635	40.8051	188.857	89.541	4	146.126	98.8243	240.557	110.318	206.289	100.849	150.494	24.4894	6	24.5253	14.2337	30.9704	31.0352	38.0464	27.7622	4.00166	5
9.06307	214.629	297.311	255.97	41.341	2	40.7097	405.835	263.936	39.6265	187.527	89.8733	4	147.816	100.095	243.801	111.567	207.209	102.835	152.22	24.6568	6	24.7621	14.338	31.3546	31.155	38.7656	28.0751	4.08787	5
9.03798	211.62	297.309	254.464	42.8445	2	40.2883	408.736	257.269	38.5093	186.201	90.22	4	149.499	101.385	247.026	112.815	208.086	104.855	153.944	24.8189	6	25.0014	14.4457	31.7396	31.275	39.491	28.3905	4.17553	5
9.01295	208.614	297.211	252.913	44.2987	2	39.8871	411.536	250.642	37.4508	184.879	90.5795	4	151.174	102.694	250.23	114.061	208.922	106.91	155.665	24.9753	6	25.2432	14.557	32.1252	31.3953	40.2223	28.7086	4.26458	5
8.988	205.614	297.02	251.317	45.7028	2	39.5052	414.232	244.059	36.4483	183.561	90.9501	4	152.84	104.021	253.409	115.305	209.715	109	157.382	25.1259	6	25.4875	14.672	32.5113	31.516	40.9591	29.0292	4.35492	5
8.96311	202.622	296.734	249.678	47.0558	2	39.142	416.821	237.526	35.4991	182.247	91.3302	4	154.497	105.367	256.56	116.546	210.465	111.125	159.093	25.2704	6	25.7344	14.7906	32.8978	31.6372	41.7013	29.3522	4.44647	5
8.9383	199.641	296.354	247.997	48.3568	2	38.7966	419.3	231.048	34.6007	180.936	91.7179	4	156.144	106.732	259.68	117.784	211.171	113.286	160.799	25.4084	6	25.9838	14.9129	33.2847	31.7589	42.4484	29.6777	4.53916	5
8.91355	196.671	295.882	246.276	49.6051	2	38.4684	421.666	224.631	33.7504	179.629	92.1112	4	157.78	108.115	262.765	119.017	211.833	115.482	162.499	25.5398	6	26.2358	15.039	33.6717	31.8814	43.2003	30.0056	4.63287	5
8.88887	193.717	295.316	244.516	50.8	2	38.1567	423.916	218.279	32.9461	178.324	92.5083	4	159.403	109.518	265.813	120.244	212.45	117.713	164.19	25.6641	6	26.4904	15.169	34.0588	32.0046	43.9566	30.3359	4.72754	5
8.86426	190.778	294.66	242.719	51.9408	2	37.8608	426.047	211.998	32.1852	177.023	92.907	4	161.014	110.939	268.819	121.466	213.021	119.98	165.873	25.7812	6	26.7476	15.3029	34.4458	32.1287	44.717	30.6684	4.82306	5
8.83972	187.858	293.912	240.885	53.0271	2	37.58	428.057	205.791	31.4657	175.724	93.3052	4	162.612	112.38	271.78	122.68	213.545	122.282	167.547	25.8908	6	27.0073	15.4408	34.8328	32.2537	45.4812	31.0032	4.91933	5
8.81524	184.959	293.075	239.017	54.0584	2	37.3138	429.943	199.663	30.7853	174.426	93.701	4	164.195	113.839	274.693	123.887	214.023	124.62	169.21	25.9926	6	27.2697	15.5827	35.2195	32.3798	46.2487	31.3401	5.01628	5
8.79083	182.081	292.15	237.116	55.0343	2	37.0614	431.703	193.618	30.1419	173.131	94.0921	4	165.763	115.317	277.555	125.086	214.454	126.993	170.861	26.0863	6	27.5347	15.7288	35.6058	32.507	47.0194	31.6792	5.11378	5
8.76649	179.228	291.137	235.182	55.9547	2	36.8222	433.333	187.661	29.5337	171.837	94.4765	4	167.315	116.813	280.362	126.275	214.837	129.401	172.5	26.1717	6	27.8023	15.8791	35.9917	32.6355	47.7927	32.0203	5.21176	5
8.74222	176.399	290.038	233.219	56.8193	2	36.5957	434.832	181.795	28.9586	170.545	94.8521	4	168.849	118.329	283.11	127.454	215.172	131.843	174.126	26.2486	6	28.0725	16.0337	36.3771	32.7653	48.5684	32.3634	5.31011	5
8.71802	173.598	288.854	231.226	57.6279	2	36.3812	436.196	176.023	28.4149	169.254	95.2168	4	170.366	119.862	285.797	128.622	215.459	134.32	175.738	26.3166	6	28.3454	16.1926	36.7619	32.8964	49.3461	32.7085	5.40872	5
8.69388	170.825	287.587	229.206	58.3806	2	36.1781	437.425	170.348	27.9009	167.963	95.5685	4	171.864	121.414	288.419	129.778	215.696	136.832	177.334	26.3757	6	28.6209	16.3559	37.1458	33.0291	50.1253	33.0554	5.5075	5
8.66981	168.082	286.237	227.16	59.0775	2	35.9859	438.515	164.775	27.4148	166.673	95.9052	4	173.343	122.985	290.972	130.921	215.884	139.377	178.914	26.4256	6	28.899	16.5238	37.529	33.1634	50.9057	33.4042	5.60634	5
8.6458	165.371	284.808	225.089	59.7186	2	35.804	439.465	159.305	26.9552	165.382	96.2249	4	174.801	124.573	293.454	132.051	216.021	141.957	180.476	26.466	6	29.1798	16.6961	37.9112	33.2993	51.6869	33.7547	5.70514	5
8.62187	162.691	283.3	222.996	60.3041	2	35.6318	440.273	153.942	26.5205	164.092	96.5258	4	176.238	126.179	295.86	133.166	216.109	144.569	182.02	26.4969	6	29.4632	16.8732	38.2924	33.437	52.4685	34.1069	5.8038	5
8.59799	160.046	281.715	220.88	60.8345	2	35.4688	440.937	148.687	26.1093	162.8	96.806	4	177.653	127.803	298.189	134.266	216.145	147.214	183.545	26.5181	6	29.7492	17.0549	38.6725	33.5766	53.25	34.4606	5.9022	5
8.57419	157.435	280.054	218.745	61.3099	2	35.3145	441.455	143.543	25.7202	161.508	97.0636	4	179.045	129.445	300.437	135.349	216.131	149.89	185.049	26.5295	6	30.0379	17.2414	39.0514	33.718	54.0311	34.816	6.00026	5
8.55045	154.859	278.321	216.59	61.731	2	35.1682	441.826	138.512	25.3519	160.214	97.2969	4	180.413	131.103	302.6	136.416	216.065	152.599	186.533	26.531	6	30.3292	17.4327	39.4291	33.8614	54.8112	35.1727	6.09784	5
8.52677	152.32	276.516	214.418	62.0981	2	35.0296	442.048	133.595	25.0033	158.919	97.5044	4	181.757	132.779	304.675	137.464	215.948	155.338	187.994	26.5225	6	30.6231	17.629	39.8053	34.0068	55.5901	35.5309	6.19487	5
8.50317	149.818	274.642	212.23	62.4118	2	34.898	442.12	128.793	24.6732	157.621	97.6844	4	183.075	134.471	306.661	138.494	215.779	158.107	189.431	26.5039	6	30.9196	17.8303	40.1801	34.1544	56.3671	35.8903	6.29121	5
8.47962	147.354	272.7	210.027	62.6729	2	34.7729	442.042	124.109	24.3605	156.321	97.8355	4	184.366	136.18	308.553	139.504	215.557	160.906	190.844	26.4754	6	31.2187	18.0367	40.5534	34.3042	57.142	36.251	6.38678	5
8.45614	144.929	270.693	207.811	62.8819	2	34.6539	441.811	119.543	24.0642	155.018	97.9563	4	185.631	137.905	310.349	140.493	215.284	163.733	192.233	26.4369	6	31.5204	18.2482	40.925	34.4562	57.9141	36.6128	6.48146	5
8.43273	142.543	268.623	205.583	63.0398	2	34.5405	441.428	115.095	23.7833	153.712	98.0454	4	186.868	139.645	312.047	141.461	214.957	166.588	193.594	26.3884	6	31.8246	18.4649	41.2949	34.6105	58.6832	36.9756	6.57515	5
8.40938	140.197	266.491	203.344	63.1473	2	34.4322	440.891	110.767	23.5168	152.402	98.1017	4	188.076	141.401	313.644	142.406	214.579	169.469	194.929	26.3302	6	32.1313	18.6869	41.6631	34.7671	59.4487	37.3394	6.66773	5
8.3861	137.891	264.301	201.096	63.2053	2	34.3285	440.199	106.558	23.264	151.088	98.1241	4	189.255	143.171	315.137	143.329	214.147	172.376	196.236	26.2624	6	32.4406	18.9142	42.0295	34.9261	60.2102	37.7041	6.75912	5
8.36288	135.625	262.054	198.84	63.2148	2	34.229	439.354	102.469	23.024	149.769	98.1115	4	190.403	144.956	316.524	144.227	213.663	175.307	197.513	26.1851	6	32.7523	19.147	42.3939	35.0876	60.9672	38.0696	6.84919	5
8.33973	133.4	259.753	196.577	63.1767	2	34.1332	438.353	98.5001	22.7961	148.446	98.063	4	191.521	146.754	317.803	145.1	213.125	178.261	198.761	26.0987	6	33.0665	19.3853	42.7563	35.2516	61.7193	38.4358	6.93785	5
8.31664	131.216	257.4	194.308	63.0922	2	34.0406	437.198	94.6501	22.5795	147.117	97.9778	4	192.607	148.566	318.972	145.948	212.535	181.238	199.978	26.0034	6	33.3832	19.6291	43.1167	35.4181	62.4659	38.8026	7.025	5
8.29361	129.072	254.997	192.035	62.9624	2	33.9509	435.889	90.9189	22.3735	145.783	97.8552	4	193.66	150.39	320.029	146.769	211.892	184.235	201.162	25.8996	6	33.7022	19.8785	43.4749	35.5872	63.2067	39.1699	7.11053	5
8.27065	126.97	252.547	189.758	62.7883	2	33.8636	434.425	87.306	22.1776	144.443	97.6945	4	194.68	152.226	320.972	147.564	211.197	187.251	202.315	25.7877	6	34.0235	20.1336	43.8309	35.7588	63.9412	39.5376	7.19434	5
8.24775	124.909	250.051	187.48	62.5712	2	33.7784	432.807	83.8103	21.9911	143.097	97.4952	4	195.666	154.074	321.8	148.33	210.448	190.285	203.434	25.6682	6	34.3472	20.3944	44.1847	35.933	64.669	39.9057	7.27633	5
8.22491	122.889	247.514	185.201	62.3123	2	33.6947	431.035	80.4311	21.8134	141.744	97.2568	4	196.617	155.933	322.51	149.067	209.647	193.336	204.518	25.5417	6	34.6731	20.661	44.5361	36.1098	65.3895	40.2739	7.3564	5
8.20214	120.91	244.935	182.922	62.0129	2	33.6123	429.111	77.1669	21.6441	140.384	96.9791	4	197.533	157.801	323.102	149.775	208.794	196.401	205.568	25.4086	6	35.0012	20.9334	44.8851	36.2893	66.1023	40.6423	7.43446	5
8.17943	118.971	242.32	180.645	61.6743	2	33.5307	427.036	74.0166	21.4827	139.017	96.6616	4	198.413	159.679	323.575	150.452	207.889	199.479	206.581	25.2697	6	35.3314	21.2117	45.2316	36.4714	66.807	41.0106	7.51041	5
8.15678	117.073	239.668	178.371	61.2978	2	33.4496	424.81	70.9787	21.3286	137.642	96.3044	4	199.256	161.566	323.927	151.099	206.932	202.569	207.558	25.1257	6	35.6638	21.4959	45.5756	36.6562	67.5032	41.3789	7.58417	5
8.1342	115.215	236.984	176.099	60.8847	2	33.3687	422.436	68.0515	21.1814	136.259	95.9073	4	200.062	163.46	324.158	151.713	205.924	205.668	208.498	24.9773	6	35.9981	21.7861	45.9171	36.8435	68.1903	41.747	7.65563	5
8.11168	113.396	234.269	173.833	60.4365	2	33.2876	419.913	65.2333	21.0408	134.869	95.4704	4	200.83	165.361	324.267	152.296	204.865	208.774	209.399	24.8254	6	36.3344	22.0822	46.2558	37.0335	68.8681	42.1148	7.72471	5
8.08922	111.618	231.527	171.572	59.9546	2	33.206	417.245	62.5222	20.9063	133.47	94.9937	4	201.56	167.268	324.253	152.846	203.755	211.887	210.262	24.671	6	36.6726	22.3844	46.5918	37.2261	69.5359	42.4822	7.79132	5
8.06682	109.878	228.759	169.318	59.4403	2	33.1235	414.434	59.9163	20.7776	132.063	94.4774	4	202.251	169.18	324.117	153.362	202.595	215.003	211.085	24.515	6	37.0125	22.6926	46.9251	37.4213	70.1935	42.849	7.85539	5
8.04448	108.177	225.967	167.072	58.8952	2	33.04	411.48	57.4136	20.6544	130.647	93.9218	4	202.902	171.096	323.857	153.844	201.386	218.12	211.868	24.3585	6	37.3542	23.0068	47.2554	37.6191	70.8404	43.2152	7.91682	5
8.02221	106.514	223.155	164.834	58.3206	2	32.9551	408.386	55.0118	20.5362	129.222	93.3273	4	203.513	173.015	323.475	154.292	200.127	221.237	212.61	24.2025	6	37.6975	23.3271	47.5829	37.8194	71.4761	43.5806	7.97554	5
8	104.888	220.324	162.606	57.7181	2	32.8686	405.156	52.7087	20.4229	127.789	92.6943	4	204.084	174.937	322.97	154.704	198.821	224.351	213.311	24.0482	6	38.0424	23.6535	47.9074	38.0223	72.1004	43.9452	8.03148	5
7.97785	103.3	217.478	160.389	57.0891	2	32.7802	401.791	50.502	20.3141	126.347	92.0234	4	204.614	176.859	322.343	155.081	197.466	227.46	213.97	23.8968	6	38.3887	23.986	48.2288	38.2276	72.7128	44.3088	8.08455	5
7.95576	101.748	214.618	158.183	56.4351	2	32.6896	398.294	48.3893	20.2095	124.896	91.315	4	205.102	178.78	321.594	155.422	196.065	230.561	214.587	23.7497	6	38.7363	24.3246	48.5471	38.4353	73.3129	44.6712	8.1347	5
7.93373	100.231	211.747	155.989	55.7576	2	32.5968	394.668	46.3682	20.1089	123.436	90.5698	4	205.549	180.701	320.724	155.726	194.618	233.653	215.162	23.6079	6	39.0851	24.6692	48.8622	38.6454	73.9004	45.0325	8.18186	5
7.91177	98.7505	208.867	153.808	55.058	2	32.5014	390.917	44.4362	20.0121	121.967	89.7887	4	205.953	182.619	319.734	155.993	193.125	236.732	215.693	23.473	6	39.4351	25.0198	49.1741	38.8578	74.4749	45.3924	8.22595	5
7.88986	97.3041	205.98	151.642	54.3379	2	32.4033	387.043	42.5908	19.9188	120.489	88.9723	4	206.315	184.533	318.626	156.223	191.588	239.797	216.18	23.3462	6	39.7861	25.3765	49.4827	39.0725	75.0361	45.7508	8.26693	5
7.86802	95.8916	203.089	149.49	53.5987	2	32.3024	383.05	40.8295	19.8288	119.003	88.1215	4	206.635	186.441	317.4	156.416	190.007	242.844	216.624	23.229	6	40.138	25.7392	49.7879	39.2894	75.5835	46.1076	8.30473	5
7.84623	94.5124	200.196	147.354	52.8418	2	32.1984	378.942	39.1496	19.7419	117.508	87.2372	4	206.911	188.344	316.058	156.57	188.384	245.872	217.023	23.1225	6	40.4906	26.1078	50.0897	39.5085	76.117	46.4627	8.3393	5
7.82451	93.1658	197.303	145.235	52.0688	2	32.0913	374.723	37.5485	19.658	116.005	86.3204	4	207.144	190.239	314.601	156.687	186.72	248.876	217.378	23.0283	6	40.8439	26.4823	50.388	39.7296	76.6361	46.816	8.3706	5
7.80284	91.8511	194.413	143.132	51.281	2	31.9809	370.395	36.0238	19.5767	114.494	85.372	4	207.334	192.125	313.032	156.765	185.015	251.856	217.688	22.9476	6	41.1977	26.8627	50.6826	39.9527	77.1406	47.1673	8.39858	5
7.78124	90.5675	191.527	141.047	50.4799	2	31.8671	365.964	34.5727	19.498	112.975	84.3933	4	207.48	194	311.352	156.805	183.271	254.807	217.953	22.8816	6	41.5519	27.2488	50.9737	40.1778	77.6302	47.5165	8.42319	5
7.7597	89.3145	188.648	138.981	49.6669	2	31.7499	361.433	33.1927	19.4217	111.449	83.3852	4	207.583	195.864	309.564	156.806	181.489	257.728	218.172	22.8316	6	41.9062	27.6406	51.2609	40.4046	78.1046	47.8634	8.4444	5
7.73821	88.0912	185.778	136.935	48.8434	2	31.6292	356.808	31.8812	19.3476	109.916	82.349	4	207.641	197.714	307.67	156.769	179.67	260.615	218.346	22.7986	6	42.2607	28.038	51.5444	40.6332	78.5636	48.208	8.46218	5
7.71679	86.897	182.918	134.908	48.0107	2	31.5049	352.091	30.6357	19.2756	108.377	81.2859	4	207.657	199.55	305.672	156.692	177.816	263.465	218.475	22.7837	6	42.6151	28.4409	51.8241	40.8635	79.0068	48.5501	8.47649	5
7.69542	85.7312	180.072	132.901	47.1702	2	31.377	347.289	29.4536	19.2054	106.831	80.197	4	207.628	201.369	303.573	156.577	175.927	266.277	218.558	22.7878	6	42.9693	28.8493	52.0997	41.0953	79.4341	48.8895	8.48731	5
7.67411	84.5931	177.24	130.916	46.3232	2	31.2454	342.404	28.3324	19.1371	105.28	79.0836	4	207.555	203.17	301.375	156.424	174.006	269.046	218.596	22.8117	6	43.3231	29.2629	52.3714	41.3286	79.8453	49.2263	8.49462	5
7.65287	83.482	174.424	128.953	45.4709	2	31.1103	337.444	27.2696	19.0704	103.724	77.9472	4	207.439	204.952	299.082	156.231	172.053	271.771	218.588	22.856	6	43.6764	29.6818	52.6389	41.5632	80.24	49.5601	8.4984	5
7.63168	82.3972	171.627	127.012	44.6147	2	30.9716	332.411	26.2629	19.0052	102.163	76.7889	4	207.28	206.714	296.697	156	170.07	274.448	218.535	22.9211	6	44.029	30.1056	52.9023	41.7991	80.6182	49.8908	8.49863	5
7.61055	81.338	168.85	125.094	43.7558	2	30.8292	327.312	25.3098	18.9415	100.598	75.6102	4	207.077	208.453	294.221	155.731	168.059	277.074	218.436	23.0075	6	44.3808	30.5344	53.1614	42.0361	80.9797	50.2185	8.49531	5
7.58947	80.3037	166.094	123.199	42.8952	2	30.6834	322.15	24.4079	18.879	99.0302	74.4125	4	206.831	210.168	291.66	155.423	166.02	279.646	218.291	23.1152	6	44.7315	30.9679	53.4162	42.2742	81.3242	50.5428	8.48843	5
7.56846	79.2937	163.362	121.328	42.0343	2	30.534	316.932	23.5551	18.8177	97.4597	73.197	4	206.543	211.857	289.016	155.077	163.956	282.162	218.102	23.2443	6	45.0811	31.4059	53.6665	42.5131	81.6516	50.8637	8.47799	5
7.54751	78.3074	160.656	119.481	41.1741	2	30.3812	311.662	22.7491	18.7574	95.8875	71.9654	4	206.212	213.52	286.292	154.694	161.869	284.619	217.868	23.3946	6	45.4294	31.8484	53.9123	42.7529	81.9618	51.181	8.46399	5
7.52661	77.344	157.975	117.66	40.3157	2	30.2251	306.346	21.9876	18.6981	94.3143	70.7189	4	205.838	215.153	283.492	154.273	159.758	287.015	217.588	23.5658	6	45.7761	32.2951	54.1535	42.9934	82.2547	51.4946	8.44643	5
7.50577	76.403	155.323	115.863	39.4601	2	30.0658	300.989	21.2686	18.6397	92.7407	69.459	4	205.423	216.757	280.619	153.815	157.628	289.345	217.264	23.7573	6	46.1213	32.7458	54.39	43.2345	82.5301	51.8043	8.42534	5
7.48499	75.4837	152.7	114.092	38.6083	2	29.9033	295.595	20.59	18.582	91.1677	68.1872	4	204.967	218.328	277.678	153.32	155.478	291.608	216.896	23.9685	6	46.4645	33.2003	54.6218	43.4759	82.7879	52.1101	8.40071	5
7.46426	74.5856	150.108	112.347	37.7613	2	29.7379	290.171	19.9499	18.5251	89.596	66.9048	4	204.47	219.867	274.671	152.789	153.311	293.8	216.484	24.1987	6	46.8058	33.6584	54.8486	43.7177	83.0281	52.4117	8.37258	5
7.4436	73.708	147.548	110.628	36.92	2	29.5695	284.722	19.3462	18.4687	88.0265	65.6134	4	203.932	221.37	271.603	152.222	151.128	295.92	216.029	24.4469	6	47.145	34.1198	55.0706	43.9597	83.2506	52.7091	8.34095	5
7.42299	72.8503	145.021	108.936	36.0853	2	29.3985	279.252	18.7772	18.4129	86.4601	64.3144	4	203.355	222.836	268.477	151.619	148.931	297.964	215.53	24.712	6	47.4818	34.5844	55.2874	44.2018	83.4552	53.0021	8.30586	5
7.40244	72.0121	142.528	107.27	35.258	2	29.2248	273.767	18.241	18.3575	84.8976	63.0092	4	202.738	224.265	265.297	150.981	146.721	299.93	214.989	24.993	6	47.8162	35.0518	55.4991	44.4438	83.6421	53.2906	8.26733	5
7.38194	71.1928	140.07	105.632	34.4388	2	29.0487	268.273	17.7358	18.3025	83.34	61.6992	4	202.083	225.654	262.067	150.309	144.501	301.816	214.405	25.2887	6	48.148	35.5219	55.7056	44.6856	83.811	53.5744	8.2254	5
7.3615	70.3918	137.649	104.02	33.6286	2	28.8704	262.774	17.2602	18.2478	81.7881	60.3858	4	201.39	227.002	258.791	149.603	142.272	303.619	213.78	25.5977	6	48.477	35.9942	55.9068	44.9271	83.9621	53.8534	8.1801	5
7.34112	69.6087	135.265	102.437	32.828	2	28.69	257.276	16.8123	18.1933	80.2428	59.0705	4	200.66	228.307	255.473	148.864	140.036	305.336	213.113	25.9188	6	48.803	36.4686	56.1025	45.1682	84.0952	54.1275	8.13147	5
7.32079	68.8429	132.918	100.88	32.0376	2	28.5077	251.783	16.3908	18.1391	78.7052	57.7546	4	199.894	229.568	252.116	148.093	137.795	306.966	212.405	26.2505	6	49.1261	36.9448	56.2926	45.4087	84.2104	54.3965	8.07955	5
7.30052	68.0939	130.61	99.352	31.2581	2	28.3237	246.301	15.9941	18.085	77.176	56.4394	4	199.092	230.784	248.724	147.289	135.549	308.506	211.658	26.5914	6	49.4459	37.4224	56.4772	45.6484	84.3077	54.6603	8.02439	5
7.28031	67.3614	128.341	97.8513	30.49	2	28.1382	240.835	15.6208	18.0309	75.6563	55.1264	4	198.255	231.953	245.302	146.455	133.302	309.955	210.87	26.9402	6	49.7624	37.9012	56.656	45.8873	84.3871	54.9188	7.96603	5
7.26015	66.6448	126.112	96.3785	29.7337	2	27.9514	235.39	15.2696	17.977	74.1469	53.8167	4	197.385	233.074	241.852	145.589	131.054	311.31	210.044	27.2953	6	50.0755	38.3807	56.829	46.1253	84.4486	55.1718	7.90452	5
7.24005	65.9437	123.923	94.9336	28.9899	2	27.7636	229.969	14.9392	17.923	72.6488	52.5117	4	196.481	234.146	238.379	144.694	128.807	312.569	209.179	27.6554	6	50.385	38.8608	56.9961	46.3621	84.4923	55.4192	7.83991	5
7.22001	65.2578	121.775	93.5165	28.2588	2	27.5748	224.579	14.6285	17.869	71.1628	51.2126	4	195.545	235.166	234.887	143.77	126.564	313.731	208.277	28.0191	6	50.6909	39.341	57.1571	46.5977	84.5182	55.661	7.77227	5
7.20002	64.5865	119.668	92.1273	27.5408	2	27.3853	219.223	14.3362	17.8149	69.6899	49.9207	4	194.578	236.135	231.378	142.818	124.324	314.795	207.338	28.3849	6	50.993	39.8209	57.312	46.8319	84.5263	55.8968	7.70164	5
7.18008	63.9296	117.602	90.7659	26.8363	2	27.1954	213.906	14.0613	17.7608	68.2309	48.637	4	193.581	237.051	227.857	141.838	122.091	315.757	206.363	28.7515	6	51.2913	40.3004	57.4607	47.0646	84.5168	56.1268	7.62808	5
7.1602	63.2866	115.578	89.4322	26.1456	2	27.0053	208.632	13.8028	17.7065	66.7866	47.3628	4	192.555	237.913	224.327	140.832	119.866	316.618	205.352	29.1175	6	51.5856	40.7789	57.6031	47.2957	84.4897	56.3506	7.55167	5
7.14038	62.6571	113.595	88.126	25.4688	2	26.8151	203.405	13.5596	17.6521	65.358	46.0991	4	191.5	238.72	220.792	139.8	117.65	317.376	204.306	29.4818	6	51.8759	41.256	57.739	47.5251	84.4451	56.5682	7.47245	5
7.12061	62.041	111.653	86.8472	24.8062	2	26.6252	198.23	13.3309	17.5975	63.9459	44.847	4	190.419	239.471	217.254	138.744	115.445	318.03	203.227	29.8429	6	52.1621	41.7316	57.8684	47.7525	84.3831	56.7795	7.3905	5
7.10089	61.4377	109.754	85.5956	24.1579	2	26.4356	193.109	13.1158	17.5428	62.5509	43.6076	4	189.311	240.165	213.718	137.663	113.252	318.579	202.114	30.1998	6	52.4442	42.205	57.9912	47.978	84.3037	56.9844	7.30587	5
7.08123	60.8471	107.895	84.3711	23.524	2	26.2466	188.048	12.9134	17.4879	61.174	42.3817	4	188.179	240.8	210.185	136.559	111.072	319.021	200.97	30.5513	6	52.7222	42.676	58.1072	48.2013	84.2071	57.1828	7.21864	5
7.06162	60.2687	106.078	83.1733	22.9047	2	26.0585	183.049	12.7231	17.4328	59.8158	41.1703	4	187.023	241.378	206.661	135.433	108.908	319.358	199.793	30.8963	6	52.996	43.1442	58.2164	48.4224	84.0934	57.3745	7.12888	5
7.04207	59.7023	104.302	82.0021	22.2998	2	25.8714	178.115	12.544	17.3775	58.477	39.9744	4	185.844	241.896	203.146	134.286	106.761	319.587	198.587	31.2338	6	53.2655	43.6092	58.3187	48.6411	83.9626	57.5594	7.03665	5
7.02257	59.1476	102.566	80.857	21.7094	2	25.6855	173.25	12.3756	17.322	57.1583	38.7946	4	184.643	242.354	199.645	133.119	104.631	319.708	197.35	31.5627	6	53.5309	44.0705	58.414	48.8573	83.815	57.7375	6.94202	5
7.00313	58.6044	100.871	79.7379	21.1335	2	25.5011	168.457	12.2171	17.2664	55.8604	37.6319	4	183.423	242.752	196.16	131.932	102.52	319.722	196.085	31.8822	6	53.7921	44.5277	58.5022	49.0709	83.6506	57.9087	6.84507	5
6.98374	58.0723	99.2163	78.6443	20.572	2	25.3183	163.739	12.068	17.2107	54.5839	36.487	4	182.183	243.088	192.694	130.726	100.43	319.628	194.792	32.1914	6	54.0491	44.9805	58.5831	49.2818	83.4695	58.0728	6.74586	5
6.9644	57.5511	97.6007	77.5759	20.0248	2	25.1373	159.097	11.9278	17.1547	53.3293	35.3604	4	180.925	243.364	189.249	129.504	98.3614	319.427	193.471	32.4895	6	54.302	45.4285	58.6568	49.4898	83.2719	58.2298	6.64447	5
6.94512	57.0407	96.024	76.5324	19.4917	2	24.9584	154.536	11.7959	17.0987	52.0971	34.253	4	179.65	243.578	185.827	128.264	96.3153	319.118	192.125	32.7758	6	54.5508	45.8711	58.7231	49.6949	83.058	58.3796	6.54097	5
6.92589	56.5406	94.4857	75.5132	18.9725	2	24.7816	150.056	11.6719	17.0426	50.8879	33.1652	4	178.359	243.73	182.431	127.009	94.2929	318.702	190.754	33.0496	6	54.7956	46.3081	58.7819	49.8969	82.8278	58.5221	6.43544	5
6.90672	56.0508	92.9851	74.518	18.4672	2	24.6072	145.66	11.5553	16.9864	49.7021	32.0976	4	177.053	243.82	179.064	125.74	92.2954	318.18	189.359	33.3102	6	55.0365	46.739	58.8332	50.0958	82.5816	58.6572	6.32794	5
6.88759	55.571	91.5216	73.5463	17.9753	2	24.4353	141.349	11.4458	16.9301	48.5402	31.0507	4	175.735	243.848	175.726	124.457	90.3235	317.553	187.94	33.5571	6	55.2736	47.1635	58.8768	50.2914	82.3194	58.7849	6.21855	5
6.86852	55.1009	90.0945	72.5977	17.4968	2	24.2661	137.127	11.3429	16.8738	47.4023	30.025	4	174.404	243.815	172.421	123.161	88.3783	316.82	186.5	33.7899	6	55.5069	47.581	58.9127	50.4837	82.0414	58.9051	6.10735	5
6.84951	54.6404	88.7029	71.6716	17.0313	2	24.0998	132.992	11.2463	16.8176	46.289	29.0207	4	173.062	243.719	169.149	121.853	86.4606	315.984	185.038	34.0079	6	55.7366	47.9912	58.9408	50.6725	81.7478	59.0178	5.9944	5
6.83054	54.1893	87.3461	70.7677	16.5784	2	23.9364	128.949	11.1556	16.7613	45.2005	28.0383	4	171.709	243.562	165.913	120.534	84.5711	315.046	183.556	34.211	6	55.9628	48.3938	58.961	50.8577	81.4388	59.1228	5.87979	5
6.81163	53.7473	86.0234	69.8853	16.138	2	23.7761	124.996	11.0707	16.7052	44.137	27.078	4	170.349	243.344	162.714	119.206	82.7108	314.007	182.055	34.3986	6	56.1858	48.7882	58.9733	51.0393	81.1144	59.2202	5.76358	5
6.79277	53.3143	84.7338	69.024	15.7097	2	23.619	121.135	10.9912	16.6493	43.0987	26.1401	4	168.98	243.065	159.554	117.869	80.8801	312.868	180.536	34.5707	6	56.4056	49.1742	58.9775	51.2172	80.7749	59.3099	5.64587	5
6.77396	52.8901	83.4764	68.1832	15.2932	2	23.4653	117.368	10.9168	16.5935	42.0858	25.2247	4	167.605	242.726	156.434	116.523	79.0798	311.631	179	34.7268	6	56.6224	49.5513	58.9737	51.3913	80.4204	59.3918	5.52671	5
6.75521	52.4745	82.2504	67.3624	14.888	2	23.315	113.693	10.8474	16.538	41.0984	24.3321	4	166.225	242.327	153.354	115.171	77.3104	310.299	177.448	34.867	6	56.8365	49.9193	58.9617	51.5615	80.0512	59.466	5.4062	5
6.7365	52.0673	81.0549	66.5611	14.4938	2	23.1682	110.113	10.7828	16.4827	40.1366	23.4622	4	164.84	241.87	150.317	113.812	75.5724	308.873	175.881	34.991	6	57.048	50.2776	58.9416	51.7277	79.6673	59.5324	5.28442	5
6.71785	51.6683	79.8889	65.7786	14.1103	2	23.0251	106.626	10.7226	16.4278	39.2004	22.6153	4	163.451	241.353	147.323	112.448	73.8663	307.355	174.299	35.0988	6	57.2571	50.626	58.9132	51.8898	79.269	59.591	5.16144	5
6.69925	51.2775	78.7515	65.0145	13.737	2	22.8857	103.233	10.6669	16.3732	38.2898	21.7912	4	162.061	240.78	144.372	111.08	72.1924	305.747	172.705	35.1904	6	57.4641	50.9641	58.8764	52.0478	78.8564	59.6418	5.03736	5
6.6807	50.8945	77.6417	64.2681	13.3736	2	22.7501	99.9343	10.6154	16.3192	37.4047	20.99	4	160.669	240.15	141.467	109.708	70.5512	304.053	171.1	35.2658	6	57.6693	51.2916	58.8314	52.2017	78.4297	59.6847	4.91226	5
6.66221	50.5192	76.5585	63.5389	13.0197	2	22.6183	96.7289	10.5679	16.2656	36.5452	20.2116	4	159.277	239.465	138.607	108.333	68.9428	302.273	169.483	35.325	6	57.8729	51.6081	58.778	52.3513	77.9892	59.7199	4.78625	5
6.64376	50.1515	75.5011	62.8263	12.6748	2	22.4905	93.6165	10.5244	16.2125	35.711	19.4559	4	157.886	238.725	135.793	106.957	67.3676	300.412	167.857	35.3683	6	58.0751	51.9135	58.7161	52.4965	77.535	59.7472	4.65942	5
6.62537	49.7911	74.4684	62.1298	12.3386	2	22.3665	90.5967	10.4848	16.1601	34.902	18.7228	4	156.497	237.932	133.025	105.579	65.8256	298.471	166.222	35.3958	6	58.2763	52.2072	58.6458	52.6375	77.0672	59.7668	4.53188	5
6.60702	49.438	73.4595	61.4487	12.0108	2	22.2465	87.6686	10.4488	16.1084	34.1181	18.012	4	155.11	237.088	130.305	104.202	64.3171	296.455	164.579	35.4076	6	58.4766	52.4892	58.5671	52.7739	76.5862	59.7786	4.40375	5
6.58873	49.0919	72.4734	60.7827	11.6908	2	22.1305	84.8315	10.4165	16.0574	33.359	17.3234	4	153.727	236.193	127.631	102.825	62.842	294.364	162.93	35.4041	6	58.6765	52.759	58.4798	52.9059	76.0921	59.7827	4.27517	5
6.57049	48.7526	71.5092	60.1309	11.3783	2	22.0185	82.0843	10.3878	16.0072	32.6244	16.6567	4	152.348	235.249	125.005	101.449	61.4004	292.204	161.276	35.3854	6	58.8762	53.0165	58.384	53.0334	75.5852	59.7791	4.14626	5
6.55229	48.4201	70.566	59.493	11.0729	2	21.9105	79.4259	10.3625	15.9579	31.9142	16.0118	4	150.974	234.257	122.426	100.075	59.9922	289.976	159.617	35.3519	6	59.0761	53.2615	58.2798	53.1563	75.0655	59.7678	4.01719	5
6.53415	48.0941	69.6428	58.8684	10.7743	2	21.8065	76.8552	10.3406	15.9094	31.2279	15.3882	4	149.606	233.22	119.894	98.7044	58.6175	287.684	157.954	35.304	6	59.2764	53.4936	58.167	53.2746	74.5334	59.749	3.88815	5
6.51606	47.7744	68.7386	58.2565	10.4821	2	21.7064	74.3708	10.322	15.862	30.5653	14.7857	4	148.246	232.138	117.41	97.3372	57.2759	285.331	156.29	35.2421	6	59.4774	53.7127	58.0457	53.3883	73.9891	59.7227	3.75931	5
6.49802	47.461	67.8527	57.6569	10.1959	2	21.6104	71.9714	10.3066	15.8155	29.926	14.2038	4	146.893	231.013	114.974	95.9742	55.9675	282.921	154.624	35.1664	6	59.6795	53.9187	57.916	53.4972	73.4328	59.6889	3.63092	5
6.48003	47.1536	66.9841	57.0689	9.91529	2	21.5183	69.6555	10.2945	15.7702	29.3096	13.6424	4	145.548	229.848	112.584	94.6162	54.692	280.457	152.958	35.0775	6	59.8831	54.1113	57.7777	53.6015	72.8648	59.6477	3.50323	5
6.46209	46.852	66.1321	56.492	9.64004	2	21.4301	67.4214	10.2856	15.726	28.7158	13.1009	4	144.212	228.643	110.242	93.2637	53.4491	277.942	151.292	34.9758	6	60.0884	54.2904	57.631	53.701	72.2853	59.5992	3.37655	5
6.44419	46.5561	65.2956	55.9259	9.36978	2	21.3458	65.2676	10.2797	15.6831	28.144	12.579	4	142.886	227.401	107.947	91.9175	52.2386	275.381	149.629	34.8618	6	60.2958	54.4559	57.4759	53.7957	71.6944	59.5436	3.2512	5
6.42635	46.2657	64.4741	55.3699	9.1042	2	21.2653	63.1924	10.2769	15.6413	27.594	12.0763	4	141.571	226.124	105.698	90.5781	51.0601	272.776	147.968	34.736	6	60.5055	54.6077	57.3125	53.8857	71.0926	59.4808	3.12761	5
6.40856	45.9806	63.6666	54.8236	8.84299	2	21.1886	61.1941	10.2771	15.6009	27.0652	11.5923	4	140.266	224.813	103.495	89.2461	49.9132	270.13	146.311	34.5989	6	60.718	54.7457	57.1407	53.9708	70.4801	59.4111	3.00622	5
6.39082	45.7007	62.8724	54.2866	8.58586	2	21.1156	59.2707	10.2803	15.5619	26.5571	11.1266	4	138.973	223.471	101.338	87.9221	48.7977	267.449	144.658	34.451	6	60.9336	54.8699	56.9606	54.0511	69.857	59.3344	2.88758	5
6.37312	45.4258	62.0909	53.7583	8.33254	2	21.0462	57.4205	10.2864	15.5243	26.0693	10.6788	4	137.692	222.099	99.2269	86.6066	47.713	264.734	143.012	34.2928	6	61.1525	54.9801	56.7723	54.1266	69.2238	59.2511	2.77232	5
6.35548	45.1557	61.3212	53.2384	8.08276	2	20.9804	55.6417	10.2954	15.4881	25.6014	10.2483	4	136.423	220.7	97.1604	85.3002	46.6588	261.99	141.372	34.125	6	61.3752	55.0764	56.5758	54.1973	68.5806	59.161	2.66117	5
6.33788	44.8902	60.5628	52.7265	7.83628	2	20.9181	53.9322	10.3072	15.4534	25.1527	9.83471	4	135.168	219.276	95.1385	84.0034	45.6345	259.22	139.74	33.948	6	61.6018	55.1587	56.3713	54.2631	67.9278	59.0645	2.55496	5
6.32033	44.6292	59.8149	52.2221	7.59286	2	20.8593	52.2902	10.3218	15.4203	24.7229	9.43758	4	133.926	217.828	93.1606	82.7166	44.6398	256.428	138.116	33.7625	6	61.8327	55.2272	56.1588	54.3241	67.2656	58.9617	2.45467	5
6.30283	44.3725	59.0771	51.7248	7.3523	2	20.8037	50.7138	10.3392	15.3888	24.3114	9.05642	4	132.697	216.359	91.2263	81.4402	43.6739	253.617	136.502	33.569	6	62.0682	55.2818	55.9384	54.3802	66.5944	58.8526	2.36138	5
6.28538	44.1199	58.3486	51.2342	7.11438	2	20.7515	49.2009	10.3592	15.3589	23.9176	8.69075	4	131.483	214.871	89.335	80.1748	42.7365	250.79	134.898	33.368	6	62.3085	55.3225	55.7103	54.4314	65.9145	58.7375	2.2763	5
6.26798	43.8712	57.629	50.7501	6.87893	2	20.7023	47.7497	10.382	15.3307	23.5412	8.3401	4	130.284	213.366	87.4861	78.9207	41.827	247.952	133.306	33.1602	6	62.554	55.3496	55.4744	54.4779	65.2262	58.6164	2.20075	5
6.25062	43.6263	56.9178	50.272	6.64577	2	20.6563	46.3581	10.4073	15.3042	23.1815	8.00398	4	129.099	211.846	85.6791	77.6784	40.9447	245.105	131.725	32.9462	6	62.8049	55.3631	55.231	54.5195	64.5299	58.4896	2.13615	5
6.23332	43.3849	56.2144	49.7997	6.41474	2	20.6132	45.0243	10.4352	15.2794	22.838	7.68192	4	127.93	210.313	83.9136	76.4481	40.0892	242.252	130.158	32.7264	6	63.0613	55.3631	54.9801	54.5562	63.8258	58.3573	2.08388	5
6.21606	43.147	55.5184	49.3327	6.18571	2	20.573	43.7463	10.4657	15.2563	22.5103	7.37345	4	126.776	208.769	82.1888	75.2302	39.2599	239.397	128.604	32.5015	6	63.3236	55.3497	54.7219	54.5882	63.1143	58.2196	2.04531	5
6.19885	42.9124	54.8294	48.8709	5.95855	2	20.5355	42.5221	10.4985	15.235	22.1978	7.07811	4	125.637	207.217	80.5043	74.025	38.456	236.544	127.064	32.2721	6	63.592	55.3232	54.4566	54.6154	62.3958	58.0766	2.02164	5
6.18168	42.6808	54.147	48.4139	5.73314	2	20.5008	41.35	10.5338	15.2155	21.9	6.79542	4	124.515	205.658	78.8595	72.8329	37.6772	233.694	125.539	32.0386	6	63.8665	55.2838	54.1842	54.6378	61.6706	57.9286	2.01379	5
6.16457	42.4521	53.4708	47.9615	5.50939	2	20.4685	40.228	10.5714	15.1978	21.6164	6.52494	4	123.408	204.094	77.2538	71.6542	36.9226	230.851	124.031	31.8017	6	64.1475	55.2315	53.905	54.6554	60.9391	57.7757	2.02235	5
6.1475	42.2261	52.8005	47.5133	5.28721	2	20.4388	39.1542	10.6113	15.1819	21.3466	6.26622	4	122.318	202.528	75.6866	70.489	36.1917	228.018	122.539	31.5618	6	64.435	55.1668	53.619	54.6684	60.2016	57.6182	2.04752	5
6.13048	42.0027	52.1358	47.0693	5.06653	2	20.4114	38.127	10.6533	15.1679	21.0899	6.01883	4	121.244	200.961	74.1574	69.3376	35.484	225.198	121.064	31.3195	6	64.7292	55.0898	53.3266	54.6766	59.4587	57.4562	2.08909	5
6.11351	41.7818	51.4763	46.629	4.84728	2	20.3862	37.1445	10.6975	15.1557	20.846	5.78232	4	120.186	199.395	72.6657	68.2002	34.7986	222.394	119.607	31.0753	6	65.0301	55.0008	53.0278	54.6802	58.7105	57.2899	2.14645	5
6.09658	41.5631	50.8219	46.1925	4.62942	2	20.3632	36.2049	10.7438	15.1453	20.6143	5.55627	4	119.145	197.832	71.2109	67.0771	34.1352	219.607	118.168	30.8296	6	65.3379	54.9001	52.7228	54.6791	57.9576	57.1195	2.21874	5
6.0797	41.3465	50.1723	45.7594	4.4129	2	20.3422	35.3066	10.792	15.1368	20.3944	5.34029	4	118.12	196.274	69.7924	65.9684	33.4929	216.841	116.748	30.583	6	65.6525	54.7879	52.4119	54.6734	57.2003	56.9452	2.30487	5
6.06287	41.1318	49.5272	45.3295	4.19771	2	20.3231	34.4479	10.8422	15.1301	20.1858	5.13397	4	117.111	194.722	68.4097	64.8743	32.8712	214.098	115.348	30.336	6	65.9741	54.6647	52.0953	54.6631	56.4391	56.7673	2.40364	5
6.04608	40.9189	48.8866	44.9027	3.98381	2	20.3059	33.6273	10.8941	15.1252	19.9881	4.93691	4	116.119	193.179	67.0622	63.7948	32.2696	211.38	113.967	30.0889	6	66.3027	54.5307	51.7731	54.6484	55.6743	56.5858	2.51384	5
6.02934	40.7077	48.2501	44.4789	3.77121	2	20.2904	32.8431	10.9478	15.1221	19.8009	4.74875	4	115.143	191.646	65.7496	62.7303	31.6873	208.689	112.608	29.8422	6	66.6381	54.3863	51.4455	54.6291	54.9065	56.4011	2.63427	5
6.01265	40.498	47.6178	44.0579	3.55989	2	20.2765	32.0939	11.0031	15.1209	19.6236	4.56911	4	114.184	190.124	64.4711	61.6807	31.1238	206.027	111.269	29.5962	6	66.9804	54.2318	51.1129	54.6054	54.1359	56.2133	2.7638	5
5.996	40.2897	46.9895	43.6396	3.34987	2	20.2641	31.3781	11.0599	15.1214	19.4559	4.39765	4	113.241	188.616	63.2264	60.6461	30.5785	203.397	109.951	29.3514	6	67.3295	54.0677	50.7754	54.5773	53.3631	56.0226	2.90139	5
5.9794	40.0827	46.365	43.2238	3.14116	2	20.2531	30.6944	11.1182	15.1237	19.2974	4.23401	4	112.314	187.121	62.015	59.6267	30.0508	200.799	108.654	29.1082	6	67.6852	53.8943	50.4333	54.5448	52.5885	55.8292	3.04611	5
5.96284	39.8768	45.7443	42.8105	2.93377	2	20.2435	30.0413	11.1779	15.1278	19.1476	4.07789	4	111.403	185.643	60.8362	58.6224	29.5401	198.236	107.38	28.8668	6	68.0475	53.7121	50.0868	54.5081	51.8124	55.6334	3.19712	5
5.94633	39.6719	45.1273	42.3996	2.72774	2	20.2351	29.4176	11.2387	15.1335	19.0062	3.92894	4	110.508	184.182	59.6897	57.6334	29.0459	195.709	106.128	28.6276	6	68.4161	53.5213	49.7362	54.4671	51.0354	55.4352	3.35366	5
5.92987	39.4678	44.514	41.9909	2.52308	2	20.2278	28.822	11.3007	15.141	18.8729	3.78688	4	109.628	182.739	58.5751	56.6597	28.5675	193.219	104.898	28.3909	6	68.7909	53.3225	49.3817	54.4219	50.258	55.235	3.51506	5
5.91345	39.2646	43.9043	41.5844	2.31984	2	20.2215	28.2533	11.3638	15.1501	18.7472	3.65141	4	108.765	181.315	57.4917	55.7013	28.1046	190.768	103.691	28.1569	6	69.1717	53.1161	49.0236	54.3726	49.4804	55.0329	3.68074	5
5.89708	39.062	43.2982	41.1801	2.11805	2	20.2162	27.7102	11.4277	15.1608	18.6287	3.52225	4	107.916	179.912	56.4392	54.7582	27.6564	188.357	102.507	27.926	6	69.5582	52.9025	48.6622	54.3193	48.7033	54.8291	3.85016	5
5.88075	38.8601	42.6956	40.7778	1.91775	2	20.2118	27.1917	11.4925	15.1731	18.5173	3.39913	4	107.083	178.53	55.417	53.8305	27.2226	185.987	101.345	27.6983	6	69.9501	52.6822	48.2976	54.262	47.9269	54.6237	4.02284	5
5.86447	38.6586	42.0966	40.3776	1.71899	2	20.2081	26.6967	11.5579	15.1869	18.4124	3.28179	4	106.265	177.17	54.4249	52.9181	26.8025	183.658	100.206	27.474	6	70.3471	52.4555	47.9303	54.2007	47.1519	54.4171	4.19834	5
5.84823	38.4576	41.5012	39.9794	1.5218	2	20.2052	26.2241	11.6239	15.2023	18.3139	3.16999	4	105.461	175.834	53.4622	52.0209	26.3958	181.372	99.0909	27.2533	6	70.7489	52.223	47.5604	54.1356	46.3785	54.2093	4.37629	5
5.83204	38.2569	40.9094	39.5831	1.32624	2	20.2028	25.7729	11.6903	15.2191	18.2213	3.06349	4	104.672	174.521	52.5286	51.1391	26.0019	179.128	97.9985	27.0364	6	71.1551	51.9851	47.1883	54.0667	45.6073	54.0005	4.5563	5
5.81589	38.0565	40.3211	39.1888	1.13234	2	20.201	25.3422	11.7571	15.2374	18.1344	2.96207	4	103.897	173.232	51.6236	50.2724	25.6203	176.929	96.9291	26.8235	6	71.5653	51.7422	46.8142	53.9941	44.8387	53.7909	4.73806	5
5.79979	37.8562	39.7366	38.7964	0.940158	2	20.1996	24.9311	11.8241	15.257	18.053	2.86551	4	103.137	171.968	50.7468	49.421	25.2506	174.773	95.8826	26.6146	6	71.9792	51.4948	46.4384	53.9178	44.0731	53.5807	4.92125	5
5.78373	37.6562	39.1556	38.4059	0.749735	2	20.1987	24.5388	11.8911	15.2779	17.9766	2.77361	4	102.389	170.729	49.8978	48.5847	24.8923	172.661	94.8591	26.4098	6	72.3962	51.2434	46.0612	53.8381	43.311	53.37	5.10558	5
5.76772	37.4562	38.5785	38.0173	0.561115	2	20.198	24.1643	11.9581	15.3002	17.9052	2.68618	4	101.655	169.516	49.0762	47.7635	24.545	170.594	93.8583	26.2092	6	72.8158	50.9884	45.6829	53.7549	42.5528	53.159	5.29076	5
5.75175	37.2563	38.005	37.6307	0.374343	2	20.1977	23.8069	12.025	15.3236	17.8383	2.60304	4	100.934	168.328	48.2815	46.9573	24.2084	168.571	92.8801	26.0129	6	73.2377	50.7302	45.3037	53.6683	41.7988	52.9478	5.47654	5
5.73582	37.0565	37.4354	37.2459	0.18946	2	20.1975	23.4659	12.0915	15.3482	17.7758	2.52399	4	100.226	167.166	47.5132	46.1661	23.8819	166.593	91.9244	25.8209	6	73.6613	50.4693	44.924	53.5785	41.0496	52.7366	5.66266	5
5.71994	36.8566	36.8696	36.8631	0.00650583	2	20.1975	23.1406	12.1577	15.374	17.7174	2.44888	4	99.5302	166.03	46.7711	45.3897	23.5652	164.659	90.9909	25.6332	6	74.086	50.2061	44.5441	53.4856	40.3055	52.5255	5.84889	5
5.7041	36.6568	36.3078	36.4823	0.174482	2	20.1975	22.8302	12.2232	15.4008	17.6629	2.37755	4	98.8464	164.92	46.0546	44.6281	23.258	162.769	90.0793	25.4498	6	74.5113	49.9411	44.1641	53.3896	39.5669	52.3146	6.03497	5
5.68831	36.4569	35.7499	36.1034	0.353468	2	20.1976	22.5342	12.2882	15.4286	17.6122	2.30984	4	98.1743	163.835	45.3634	43.8813	22.9598	160.922	89.1894	25.2707	6	74.9366	49.6747	43.7844	53.2906	38.8342	52.1041	6.22069	5
5.67256	36.257	35.1961	35.7265	0.53042	2	20.1977	22.2519	12.3523	15.4574	17.5648	2.2456	4	97.5136	162.776	44.697	43.1491	22.6703	159.119	88.3209	25.0958	6	75.3613	49.4072	43.4052	53.1888	38.1078	51.8941	6.40583	5
5.65685	36.057	34.6464	35.3517	0.705308	2	20.1978	21.9827	12.4155	15.4871	17.5208	2.1847	4	96.8639	161.742	44.055	42.4314	22.3892	157.359	87.4734	24.9251	6	75.7848	49.1392	43.0269	53.0843	37.3881	51.6847	6.59015	5
5.64119	35.857	34.1008	34.9789	0.878105	2	20.1977	21.7261	12.4777	15.5177	17.4798	2.12699	4	96.2248	160.732	43.437	41.7282	22.1162	155.641	86.6466	24.7586	6	76.2064	48.8709	42.6497	52.9772	36.6754	51.4759	6.77346	5
5.62557	35.657	33.5595	34.6082	1.04879	2	20.1975	21.4815	12.5387	15.549	17.4417	2.07236	4	95.5961	159.747	42.8426	41.0394	21.8509	153.965	85.8401	24.596	6	76.6255	48.6029	42.2738	52.8676	35.97	51.268	6.95553	5
5.61	35.4571	33.0224	34.2397	1.21734	2	20.1971	21.2485	12.5985	15.5811	17.4063	2.02068	4	94.9772	158.785	42.2713	40.3648	21.593	152.33	85.0535	24.4373	6	77.0415	48.3354	41.8995	52.7557	35.2723	51.0609	7.13618	5
5.59446	35.2571	32.4896	33.8734	1.38374	2	20.1965	21.0266	12.6568	15.6139	17.3735	1.97183	4	94.368	157.846	41.7227	39.7045	21.3423	150.734	84.2863	24.2825	6	77.4536	48.0688	41.5271	52.6415	34.5827	50.8547	7.31518	5
5.57897	35.0572	31.9613	33.5093	1.54797	2	20.1957	20.8152	12.7137	15.6474	17.343	1.9257	4	93.7679	156.929	41.1965	39.0582	21.0985	149.178	83.5381	24.1312	6	77.8612	47.8035	41.1567	52.5252	33.9014	50.6496	7.49235	5
5.56353	34.8575	31.4374	33.1474	1.71003	2	20.1946	20.614	12.7689	15.6814	17.3147	1.88217	4	93.1766	156.034	40.6921	38.4258	20.8612	147.66	82.8084	23.9836	6	78.2636	47.5398	40.7887	52.407	33.2287	50.4456	7.6675	5
5.54812	34.6578	30.918	32.7879	1.86991	2	20.1932	20.4226	12.8225	15.716	17.2886	1.84115	4	92.5938	155.159	40.2092	37.8074	20.6304	146.18	82.0968	23.8392	6	78.6601	47.2781	40.4232	52.287	32.5649	50.2427	7.84042	5
5.53276	34.4584	30.4032	32.4308	2.0276	2	20.1915	20.2405	12.8742	15.7511	17.2643	1.80253	4	92.019	154.304	39.7474	37.2028	20.4056	144.737	81.4026	23.6981	6	79.05	47.0186	40.0605	52.1653	31.9102	50.0409	8.01094	5
5.51744	34.2593	29.893	32.0761	2.1831	2	20.1895	20.0674	12.924	15.7866	17.2419	1.76622	4	91.4519	153.468	39.3062	36.6118	20.1868	143.328	80.7255	23.56	6	79.4325	46.7617	39.7007	52.042	31.265	49.8404	8.17887	5
5.50217	34.0604	29.3875	31.724	2.33643	2	20.1872	19.9029	12.9718	15.8225	17.2211	1.73212	4	90.8922	152.65	38.8851	36.0345	19.9736	141.955	80.0649	23.4247	6	79.8071	46.5075	39.3441	51.9175	30.6295	49.6411	8.34403	5
5.48693	33.8619	28.8868	31.3743	2.48757	2	20.1845	19.7467	13.0175	15.8587	17.2018	1.70014	4	90.3393	151.848	38.4839	35.4706	19.7658	140.614	79.4202	23.2921	6	80.1729	46.2565	38.9908	51.7916	30.0038	49.4431	8.50624	5
5.47174	33.6638	28.3908	31.0273	2.63654	2	20.1814	19.5985	13.0609	15.8953	17.184	1.6702	4	89.7931	151.061	38.1019	34.9201	19.5633	139.306	78.7909	23.1619	6	80.5292	46.0088	38.641	51.6648	29.3883	49.2464	8.66534	5
5.45659	33.4663	27.8996	30.6829	2.78336	2	20.178	19.4578	13.1021	15.9321	17.1675	1.64221	4	89.253	150.288	37.739	34.383	19.3658	138.029	78.1764	23.034	6	80.8754	45.7647	38.2949	51.537	28.783	49.051	8.82116	5
5.44148	33.2693	27.4133	30.3413	2.92803	2	20.1742	19.3244	13.141	15.9691	17.1522	1.61609	4	88.7188	149.529	37.3945	33.859	19.1733	136.782	77.5761	22.908	6	81.2108	45.5244	37.9527	51.4085	28.1882	48.8569	8.97354	5
5.42642	33.073	26.9319	30.0024	3.07057	2	20.1701	19.1981	13.1774	16.0063	17.138	1.59178	4	88.1901	148.781	37.0681	33.3482	18.9854	135.564	76.9895	22.7839	6	81.5346	45.288	37.6144	51.2794	27.6039	48.6641	9.12233	5
5.41139	32.8774	26.4554	29.6664	3.211	2	20.1656	19.0785	13.2113	16.0437	17.1248	1.56918	4	87.6665	148.044	36.7594	32.8503	18.802	134.373	76.4159	22.6614	6	81.8463	45.0558	37.2802	51.1499	27.0304	48.4725	9.26736	5
5.39641	32.6827	25.984	29.3333	3.34933	2	20.1608	18.9654	13.2426	16.0811	17.1125	1.54825	4	87.1476	147.316	36.468	32.3654	18.6231	133.209	75.8549	22.5402	6	82.145	44.828	36.9502	51.0202	26.4678	48.2823	9.4085	5
5.38147	32.4888	25.5176	29.0032	3.48559	2	20.1556	18.8584	13.2713	16.1187	17.101	1.52891	4	86.6332	146.595	36.1934	31.8933	18.4483	132.071	75.3057	22.4202	6	82.4302	44.6047	36.6246	50.8904	25.9162	48.0932	9.54561	5
5.36657	32.2959	25.0563	28.6761	3.61981	2	20.1501	18.7574	13.2973	16.1562	17.0903	1.51109	4	86.1228	145.881	35.9353	31.4339	18.2777	130.956	74.7679	22.3011	6	82.7013	44.3861	36.3033	50.7607	25.3757	47.9054	9.67856	5
5.35171	32.1041	24.6001	28.3521	3.752	2	20.1442	18.6622	13.3206	16.1938	17.0802	1.49474	4	85.6161	145.172	35.6932	30.9871	18.1109	129.865	74.2408	22.1826	6	82.9575	44.1722	35.9866	50.6312	24.8463	47.7188	9.80721	5
5.33689	31.9134	24.149	28.0312	3.88219	2	20.1381	18.5724	13.3412	16.2313	17.0707	1.47981	4	85.1129	144.467	35.4667	30.5529	17.948	128.796	73.7238	22.0646	6	83.1983	43.9631	35.6744	50.5023	24.3281	47.5332	9.93145	5
5.32212	31.724	23.7032	27.7136	4.01041	2	20.1317	18.4878	13.3589	16.2687	17.0618	1.46623	4	84.6128	143.764	35.2555	30.1311	17.7889	127.747	73.2165	21.9469	6	83.4232	43.7591	35.3669	50.3739	23.8211	47.3488	10.0512	5
5.30738	31.5359	23.2625	27.3992	4.13668	2	20.125	18.4083	13.3738	16.3061	17.0533	1.45397	4	84.1154	143.061	35.0592	29.7216	17.6333	126.718	72.7181	21.8291	6	83.6314	43.5601	35.064	50.2463	23.3254	47.1655	10.1662	5
5.29269	31.3492	22.8271	27.0881	4.26103	2	20.1181	18.3335	13.3859	16.3434	17.0452	1.44297	4	83.6205	142.358	34.8773	29.3243	17.4811	125.708	72.2282	21.7111	6	83.8225	43.3662	34.7658	50.1197	22.8411	46.9831	10.2766	5
5.27803	31.1639	22.397	26.7805	4.38348	2	20.111	18.2634	13.3951	16.3805	17.0375	1.43319	4	83.1278	141.653	34.7095	28.9392	17.3324	124.715	71.7462	21.5926	6	83.996	43.1776	34.4723	49.9943	22.368	46.8016	10.3821	5
5.26342	30.9803	21.9722	26.4762	4.50406	2	20.1037	18.1977	13.4014	16.4175	17.0301	1.42459	4	82.637	140.945	34.5554	28.5661	17.187	123.739	71.2715	21.4735	6	84.1513	42.9941	34.1836	49.8701	21.9061	46.6211	10.4827	5
5.24885	30.7983	21.5527	26.1755	4.62281	2	20.0963	18.1363	13.4048	16.4543	17.0229	1.41713	4	82.1478	140.232	34.4146	28.2049	17.0447	122.778	70.8036	21.3535	6	84.288	42.8159	33.8996	49.7474	21.4556	46.4413	10.5784	5
5.23431	30.6181	21.1386	25.8784	4.73973	2	20.0887	18.0788	13.4053	16.4909	17.0159	1.41078	4	81.6599	139.513	34.2868	27.8555	16.9056	121.832	70.3421	21.2324	6	84.4057	42.6429	33.6203	49.6264	21.0162	46.2623	10.6689	5
5.21982	30.4397	20.7299	25.5848	4.85487	2	20.0811	18.0253	13.403	16.5272	17.0092	1.40551	4	81.1731	138.786	34.1716	27.5178	16.7695	120.899	69.8862	21.11	6	84.5039	42.4752	33.3457	49.5072	20.5879	46.084	10.7544	5
5.20537	30.2631	20.3267	25.2949	4.96823	2	20.0734	17.9754	13.3979	16.5634	17.0025	1.40128	4	80.6871	138.051	34.0687	27.1917	16.6364	119.979	69.4357	20.9861	6	84.5822	42.3128	33.0758	49.3899	20.1707	45.9063	10.8347	5
5.19096	30.0886	19.9289	25.0087	5.07985	2	20.0657	17.929	13.3899	16.5993	16.996	1.39807	4	80.2017	137.306	33.9777	26.8772	16.5062	119.071	68.9899	20.8605	6	84.6402	42.1556	32.8105	49.2747	19.7645	45.7291	10.9098	5
5.17658	29.916	19.5365	24.7263	5.18975	2	20.058	17.886	13.379	16.6349	16.9895	1.39585	4	79.7167	136.55	33.8983	26.574	16.3788	118.174	68.5485	20.733	6	84.6778	42.0037	32.5498	49.1619	19.3691	45.5525	10.9796	5
5.16225	29.7456	19.1497	24.4477	5.29794	2	20.0505	17.8462	13.3655	16.6702	16.9831	1.3946	4	79.2318	135.781	33.8301	26.282	16.2542	117.286	68.111	20.6035	6	84.6945	41.8569	32.2936	49.0515	18.9845	45.3762	11.0442	5
5.14796	29.5773	18.7684	24.1729	5.40445	2	20.043	17.8094	13.3492	16.7053	16.9767	1.39428	4	78.7469	134.999	33.7729	26.0012	16.1323	116.408	67.6768	20.4718	6	84.6901	41.7154	32.0418	48.9436	18.6106	45.2003	11.1035	5
5.1337	29.4113	18.3927	23.902	5.50929	2	20.0357	17.7756	13.3302	16.74	16.9704	1.39489	4	78.2618	134.203	33.7263	25.7315	16.0132	115.539	67.2457	20.3377	6	84.6643	41.5789	31.7945	48.8385	18.2471	45.0247	11.1575	5
5.11949	29.2475	18.0226	23.635	5.61248	2	20.0286	17.7445	13.3085	16.7744	16.964	1.3964	4	77.7762	133.391	33.69	25.4726	15.8966	114.677	66.8173	20.201	6	84.6171	41.4475	31.5514	48.7363	17.8941	44.8493	11.2062	5
5.10532	29.0861	17.658	23.3721	5.71403	2	20.0217	17.716	13.2843	16.8085	16.9576	1.39878	4	77.2901	132.563	33.6636	25.2245	15.7826	113.822	66.391	20.0618	6	84.5482	41.3211	31.3126	48.637	17.5513	44.674	11.2496	5
5.09118	28.927	17.2991	23.1131	5.81395	2	20.0151	17.6901	13.2576	16.8422	16.9513	1.40202	4	76.8033	131.717	33.647	24.9871	15.6712	112.974	65.9667	19.9197	6	84.4575	41.1997	31.0778	48.5409	17.2185	44.4989	11.2877	5
5.07708	28.7704	16.9459	22.8581	5.91225	2	20.0089	17.6665	13.2285	16.8756	16.9449	1.40609	4	76.3155	130.853	33.6398	24.7601	15.5623	112.132	65.5439	19.7747	6	84.345	41.0832	30.8471	48.448	16.8957	44.3238	11.3206	5
5.06303	28.6162	16.5983	22.6073	6.00894	2	20.003	17.6452	13.197	16.9086	16.9384	1.41099	4	75.8268	129.971	33.6418	24.5436	15.4559	111.295	65.1223	19.6267	6	84.2105	40.9714	30.6204	48.3585	16.5826	44.1487	11.3483	5
5.04901	28.4645	16.2564	22.3605	6.10402	2	19.9976	17.626	13.1632	16.9412	16.932	1.41668	4	75.3369	129.068	33.6526	24.3372	15.3519	110.463	64.7017	19.4756	6	84.0542	40.8644	30.3975	48.2725	16.2791	43.9735	11.3708	5
5.03503	28.3153	15.9203	22.1178	6.19751	2	19.9926	17.6089	13.1272	16.9735	16.9255	1.42314	4	74.8459	128.145	33.672	24.141	15.2503	109.636	64.2817	19.3213	6	83.8759	40.7621	30.1783	48.19	15.9849	43.7982	11.3882	5
5.02109	28.1687	15.5899	21.8793	6.28939	2	19.9882	17.5936	13.089	17.0053	16.919	1.43036	4	74.3535	127.201	33.6997	23.9547	15.1512	108.812	63.8621	19.1638	6	83.6759	40.6643	29.9627	48.1112	15.6999	43.6228	11.4005	5
5.00719	28.0246	15.2652	21.6449	6.37967	2	19.9843	17.5802	13.0489	17.0367	16.9125	1.43832	4	73.8598	126.236	33.7355	23.7782	15.0544	107.992	63.4426	19.0029	6	83.4541	40.5711	29.7507	48.0362	15.4239	43.4472	11.4079	5
4.99332	27.883	14.9463	21.4147	6.46835	2	19.9811	17.5685	13.0068	17.0677	16.906	1.44698	4	73.3647	125.249	33.7791	23.6114	14.96	107.175	63.0231	18.8387	6	83.2108	40.4822	29.542	47.965	15.1567	43.2713	11.4103	5
4.9795	27.7441	14.6333	21.1887	6.55542	2	19.9785	17.5585	12.9629	17.0982	16.8995	1.45633	4	72.868	124.239	33.8303	23.454	14.8679	106.36	62.6033	18.671	6	82.946	40.3978	29.3367	47.8977	14.8982	43.0953	11.4079	5
4.96571	27.6077	14.326	20.9669	6.64087	2	19.9766	17.55	12.9173	17.1282	16.893	1.46635	4	72.3699	123.207	33.8888	23.306	14.7781	105.548	62.183	18.5	6	82.6601	40.3175	29.1346	47.8344	14.648	42.9189	11.4008	5
4.95196	27.4739	14.0245	20.7492	6.7247	2	19.9755	17.5429	12.87	17.1578	16.8866	1.477	4	71.8702	122.153	33.9545	23.1671	14.6907	104.738	61.7622	18.3255	6	82.3533	40.2415	28.9356	47.7752	14.406	42.7423	11.389	5
4.93825	27.3427	13.7289	20.5358	6.80689	2	19.9751	17.5372	12.8213	17.1869	16.8801	1.48826	4	71.369	121.075	34.027	23.0373	14.6055	103.93	61.3407	18.1476	6	82.0258	40.1696	28.7396	47.72	14.1719	42.5654	11.3727	5
4.92458	27.214	13.4391	20.3266	6.88744	2	19.9756	17.5329	12.7711	17.2154	16.8738	1.50011	4	70.8662	119.975	34.1061	22.9162	14.5226	103.124	60.9183	17.9663	6	81.678	40.1018	28.5464	47.669	13.9457	42.3882	11.352	5
4.91094	27.0879	13.1552	20.1216	6.96634	2	19.9769	17.5297	12.7197	17.2434	16.8675	1.51252	4	70.3619	118.852	34.1916	22.8039	14.4419	102.319	60.495	17.7816	6	81.3103	40.0379	28.3561	47.6222	13.727	42.2107	11.3271	5
4.89735	26.9643	12.8772	19.9207	7.04356	2	19.9792	17.5277	12.6671	17.2709	16.8612	1.52545	4	69.8562	117.706	34.2833	22.7	14.3635	101.515	60.0707	17.5935	6	80.9229	39.9779	28.1684	47.5796	13.5157	42.0329	11.298	5
4.88379	26.8431	12.605	19.7241	7.11909	2	19.9824	17.5268	12.6135	17.2978	16.8551	1.53889	4	69.349	116.538	34.381	22.6044	14.2874	100.713	59.6454	17.4022	6	80.5164	39.9218	27.9834	47.5413	13.3115	41.8549	11.2648	5
4.87026	26.7245	12.3386	19.5316	7.19291	2	19.9865	17.5269	12.559	17.324	16.8491	1.55279	4	68.8404	115.347	34.4845	22.5169	14.2134	99.9113	59.219	17.2077	6	80.0913	39.8694	27.8009	47.5072	13.1143	41.6766	11.2278	5
4.85678	26.6082	12.0782	19.3432	7.26502	2	19.9917	17.528	12.5036	17.3496	16.8433	1.56712	4	68.3305	114.135	34.5935	22.4374	14.1417	99.1107	58.7914	17.0101	6	79.6479	39.8207	27.6208	47.4774	12.9238	41.4981	11.1871	5
4.84333	26.4943	11.8236	19.159	7.33537	2	19.9979	17.53	12.4476	17.3746	16.8375	1.58187	4	67.8194	112.901	34.7078	22.3656	14.0722	98.311	58.3628	16.8094	6	79.1868	39.7757	27.4431	47.4518	12.7399	41.3195	11.1429	5
4.82992	26.3828	11.5749	18.9788	7.40397	2	20.0051	17.5329	12.391	17.3989	16.832	1.59698	4	67.3071	111.646	34.8273	22.3014	14.0048	97.512	57.9331	16.6059	6	78.7086	39.7343	27.2677	47.4306	12.5623	41.1407	11.0952	5
4.81655	26.2736	11.332	18.8028	7.47079	2	20.0135	17.5366	12.3339	17.4224	16.8266	1.61243	4	66.7938	110.371	34.9516	22.2445	13.9397	96.7137	57.5023	16.3995	6	78.2139	39.6964	27.0944	47.4135	12.3909	40.9618	11.0443	5
4.80321	26.1666	11.095	18.6308	7.5358	2	20.0229	17.541	12.2766	17.4452	16.8214	1.62818	4	66.2796	109.076	35.0807	22.1948	13.8766	95.9161	57.0706	16.1904	6	77.7031	39.662	26.9234	47.4007	12.2254	40.7829	10.9904	5
4.78991	26.0618	10.8638	18.4628	7.59899	2	20.0334	17.5462	12.219	17.4671	16.8164	1.64421	4	65.7645	107.761	35.2143	22.1521	13.8158	95.1192	56.6379	15.9788	6	77.177	39.631	26.7544	47.3922	12.0657	40.6041	10.9336	5
4.77665	25.9591	10.6384	18.2987	7.66033	2	20.0451	17.552	12.1614	17.4883	16.8117	1.66047	4	65.2489	106.429	35.3522	22.1162	13.7571	94.323	56.2044	15.7649	6	76.6362	39.6035	26.5874	47.3878	11.9116	40.4253	10.874	5
4.76343	25.8585	10.4188	18.1386	7.71981	2	20.0579	17.5585	12.1038	17.5085	16.8072	1.67693	4	64.7326	105.079	35.4942	22.0868	13.7005	93.5275	55.7701	15.5487	6	76.0814	39.5794	26.4225	47.3875	11.7629	40.2467	10.812	5
4.75024	25.7598	10.205	17.9824	7.77741	2	20.0718	17.5656	12.0464	17.5279	16.8029	1.69356	4	64.2161	103.713	35.6401	22.0639	13.6459	92.7326	55.3352	15.3304	6	75.5132	39.5585	26.2594	47.3914	11.6194	40.0684	10.7477	5
4.73709	25.6632	9.99697	17.8301	7.8331	2	20.0869	17.5732	11.9892	17.5463	16.7989	1.71032	4	63.6993	102.33	35.7896	22.0471	13.5935	91.9385	54.8997	15.1103	6	74.9324	39.541	26.0983	47.3993	11.4809	39.8904	10.6812	5
4.72397	25.5684	9.79464	17.6815	7.88687	2	20.1031	17.5813	11.9324	17.5637	16.7951	1.72718	4	63.1825	100.934	35.9427	22.0362	13.5432	91.1451	54.4639	14.8885	6	74.3397	39.5268	25.9391	47.4112	11.3474	39.7128	10.6128	5
4.71089	25.4754	9.598	17.5367	7.93869	2	20.1204	17.59	11.8761	17.58	16.7916	1.7441	4	62.6659	99.5234	36.099	22.0311	13.4948	90.3526	54.0278	14.6653	6	73.7358	39.5159	25.7817	47.4271	11.2185	39.5358	10.5427	5
4.69785	25.3841	9.40701	17.3956	7.98855	2	20.1389	17.5991	11.8203	17.5953	16.7884	1.76105	4	62.1496	98.1006	36.2583	22.0316	13.4486	89.5608	53.5916	14.4407	6	73.1215	39.5082	25.6261	47.4468	11.0943	39.3594	10.471	5
4.68484	25.2945	9.22164	17.2581	8.03644	2	20.1584	17.6086	11.7653	17.6094	16.7854	1.778	4	61.6338	96.6666	36.4206	22.0374	13.4043	88.77	53.1554	14.2151	6	72.4976	39.5037	25.4724	47.4704	10.9744	39.1837	10.398	5
4.67187	25.2065	9.04184	17.1242	8.08233	2	20.1791	17.6186	11.7111	17.6224	16.7828	1.79491	4	61.1188	95.2224	36.5855	22.0484	13.362	87.9801	52.7195	13.9886	6	71.8648	39.5024	25.3204	47.4978	10.8589	39.0089	10.3238	5
4.65893	25.12	8.86757	16.9938	8.12621	2	20.2008	17.6289	11.6577	17.634	16.7804	1.81175	4	60.6047	93.7694	36.7528	22.0643	13.3216	87.1912	52.284	13.7614	6	71.224	39.5044	25.1702	47.5288	10.7474	38.835	10.2487	5
4.64603	25.0349	8.69878	16.8669	8.16807	2	20.2235	17.6395	11.6054	17.6444	16.7782	1.82849	4	60.0918	92.3087	36.9224	22.0848	13.2832	86.4034	51.8491	13.5339	6	70.5759	39.5095	25.0218	47.5634	10.6399	38.6621	10.1729	5
4.63317	24.9512	8.53542	16.7433	8.2079	2	20.2472	17.6505	11.5541	17.6535	16.7763	1.8451	4	59.5803	90.8417	37.094	22.1099	13.2466	85.6167	51.4149	13.3061	6	69.9213	39.5178	24.8751	47.6016	10.5363	38.4904	10.0965	5
4.62034	24.8688	8.37744	16.6231	8.24569	2	20.2719	17.6619	11.5039	17.6612	16.7747	1.86155	4	59.0703	89.3696	37.2675	22.1393	13.2119	84.8311	50.9816	13.0784	6	69.2611	39.5293	24.7303	47.6432	10.4365	38.3201	10.0197	5
4.60755	24.7876	8.22476	16.5062	8.28143	2	20.2975	17.6734	11.455	17.6674	16.7733	1.87781	4	58.5622	87.8938	37.4425	22.1728	13.1791	84.0467	50.5495	12.851	6	68.5959	39.544	24.5872	47.6881	10.3402	38.1511	9.94285	5
4.59479	24.7076	8.07734	16.3925	8.31511	2	20.324	17.6853	11.4074	17.6721	16.7722	1.89385	4	58.0562	86.4157	37.619	22.2102	13.148	83.2635	50.1188	12.6241	6	67.9267	39.5619	24.4459	47.7363	10.2475	37.9837	9.866	5
4.58207	24.6286	7.93511	16.2818	8.34673	2	20.3513	17.6974	11.3612	17.6753	16.7713	1.90964	4	57.5524	84.9366	37.7966	22.2512	13.1188	82.4816	49.6895	12.3979	6	67.2542	39.5829	24.3064	47.7877	10.1581	37.8179	9.78937	5
4.56938	24.5506	7.798	16.1743	8.37629	2	20.3794	17.7097	11.3164	17.6768	16.7706	1.92516	4	57.0512	83.4578	37.9753	22.2956	13.0912	81.7011	49.262	12.1727	6	66.5793	39.6071	24.1688	47.8422	10.072	37.6539	9.71315	5
4.55673	24.4735	7.66594	16.0697	8.40378	2	20.4082	17.7222	11.2731	17.6767	16.7701	1.94038	4	56.5527	81.9808	38.1546	22.3433	13.0653	80.9219	48.8364	11.9487	6	65.9026	39.6345	24.0329	47.8997	9.98907	37.4918	9.63751	5
4.54412	24.3973	7.53885	15.9681	8.42921	2	20.4376	17.7349	11.2314	17.6748	16.7697	1.95529	4	56.0572	80.5069	38.3346	22.394	13.0411	80.1441	48.413	11.7261	6	65.225	39.6651	23.8989	47.9601	9.90924	37.3317	9.56262	5
4.53154	24.3218	7.41667	15.8693	8.45259	2	20.4677	17.7478	11.1912	17.6712	16.7695	1.96984	4	55.5649	79.0374	38.5148	22.4476	13.0185	79.3677	47.9918	11.5052	6	64.5473	39.6989	23.7668	48.0234	9.8324	37.1737	9.48866	5
4.51899	24.2471	7.2993	15.7732	8.4739	2	20.4982	17.7609	11.1528	17.6658	16.7694	1.98404	4	55.0761	77.5738	38.6952	22.5038	12.9975	78.5927	47.5732	11.2861	6	63.8701	39.7359	23.6366	48.0893	9.75847	37.0181	9.41579	5
4.50648	24.173	7.18668	15.6799	8.49318	2	20.5291	17.7741	11.116	17.6584	16.7694	1.99784	4	54.591	76.1173	38.8755	22.5624	12.9779	77.8192	47.1572	11.0692	6	63.1943	39.776	23.5083	48.1579	9.68736	36.8648	9.34414	5
4.494	24.0995	7.07872	15.5891	8.51041	2	20.5604	17.7874	11.0809	17.6492	16.7695	2.01125	4	54.1098	74.6693	39.0555	22.6232	12.9599	77.0471	46.7441	10.8546	6	62.5205	39.8194	23.3819	48.2289	9.61899	36.714	9.27389	5
4.48156	24.0266	6.97533	15.501	8.52563	2	20.5919	17.8008	11.0475	17.638	16.7696	2.02423	4	53.6328	73.2311	39.235	22.686	12.9433	76.2764	46.3341	10.6424	6	61.8496	39.8659	23.2575	48.3024	9.55328	36.5657	9.20515	5
4.46915	23.9541	6.87643	15.4153	8.53883	2	20.6237	17.8143	11.016	17.6247	16.7697	2.03677	4	53.1601	71.804	39.4138	22.7506	12.9281	75.5073	45.9273	10.433	6	61.182	39.9157	23.135	48.3783	9.49017	36.4202	9.13806	5
4.45677	23.882	6.78192	15.332	8.55004	2	20.6555	17.8279	10.9862	17.6094	16.7698	2.04886	4	52.6921	70.3891	39.5916	22.8169	12.9142	74.7395	45.5239	10.2265	6	60.5186	39.9687	23.0146	48.4564	9.42959	36.2776	9.07275	5
4.44443	23.8103	6.69173	15.251	8.55927	2	20.6873	17.8416	10.9582	17.592	16.7698	2.06048	4	52.2288	68.9878	39.7683	22.8845	12.9016	73.9732	45.1241	10.023	6	59.8599	40.0249	22.8961	48.5366	9.37146	36.1378	9.00932	5
4.43213	23.7388	6.60574	15.1723	8.56655	2	20.719	17.8554	10.932	17.5724	16.7697	2.07162	4	51.7707	67.6013	39.9437	22.9534	12.8902	73.2083	44.7279	9.82273	6	59.2066	40.0843	22.7797	48.6188	9.31574	36.001	8.94787	5
4.41986	23.6677	6.52388	15.0958	8.57189	2	20.7506	17.8692	10.9076	17.5507	16.7695	2.08228	4	51.3177	66.2305	40.1175	23.0234	12.88	72.4448	44.3357	9.62587	6	58.5593	40.1469	22.6654	48.703	9.26236	35.8674	8.8885	5
4.40762	23.5967	6.44605	15.0214	8.57533	2	20.7818	17.8831	10.885	17.5267	16.7691	2.09244	4	50.8702	64.8768	40.2895	23.0941	12.871	71.6826	43.9474	9.43255	6	57.9185	40.2127	22.5531	48.7891	9.21126	35.7369	8.8313	5
4.39542	23.5259	6.37215	14.949	8.57688	2	20.8126	17.897	10.8642	17.5004	16.7685	2.10209	4	50.4284	63.5411	40.4596	23.1655	12.863	70.9218	43.5632	9.2429	6	57.2847	40.2817	22.4429	48.8769	9.16239	35.6097	8.77632	5
4.38325	23.4552	6.30209	14.8787	8.57657	2	20.843	17.9109	10.8451	17.4718	16.7677	2.11122	4	49.9924	62.2244	40.6275	23.2375	12.8561	70.1623	43.1834	9.05705	6	56.6585	40.3539	22.3349	48.9664	9.1157	35.4859	8.72364	5
4.37111	23.3847	6.23577	14.8102	8.57444	2	20.8727	17.9249	10.8279	17.441	16.7666	2.11984	4	49.5624	60.9277	40.793	23.3097	12.8502	69.4041	42.8079	8.87509	6	56.0404	40.4293	22.2289	49.0575	9.07114	35.3654	8.67331	5
4.35901	23.3141	6.1731	14.7436	8.57051	2	20.9017	17.9389	10.8123	17.4077	16.7652	2.12794	4	49.1387	59.652	40.956	23.382	12.8451	68.6472	42.4368	8.69714	6	55.4308	40.5079	22.1251	49.15	9.02866	35.2485	8.62537	5
4.34694	23.2436	6.11398	14.6788	8.56482	2	20.9299	17.953	10.7985	17.3721	16.7634	2.13552	4	48.7212	58.3981	41.1163	23.4543	12.841	67.8915	42.0704	8.52326	6	54.83	40.5897	22.0234	49.2439	8.98821	35.135	8.57985	5
4.3349	23.1731	6.05831	14.6157	8.5574	2	20.9572	17.967	10.7863	17.3341	16.7612	2.14258	4	48.3103	57.1667	41.2736	23.5265	12.8377	67.1369	41.7086	8.35353	6	54.2386	40.6746	21.9239	49.3391	8.94976	35.0252	8.53678	5
4.3229	23.1026	6.00601	14.5543	8.54828	2	20.9834	17.9811	10.7758	17.2937	16.7585	2.14911	4	47.9061	55.9588	41.4277	23.5982	12.8351	66.3835	41.3516	8.18801	6	53.6568	40.7627	21.8265	49.4355	8.91326	34.919	8.49617	5
4.31093	23.032	5.95696	14.4945	8.53751	2	21.0085	17.9952	10.7668	17.2509	16.7554	2.15512	4	47.5087	54.7749	41.5786	23.6694	12.8333	65.6312	40.9994	8.02674	6	53.085	40.854	21.7312	49.533	8.87867	34.8164	8.45802	5
4.299	22.9613	5.91108	14.4362	8.52511	2	21.0324	18.0093	10.7595	17.2057	16.7517	2.16061	4	47.1182	53.6158	41.7259	23.74	12.8321	64.8801	40.652	7.86974	6	52.5234	40.9484	21.6381	49.6316	8.84595	34.7175	8.42233	5
4.28709	22.8905	5.86828	14.3794	8.51114	2	21.0549	18.0235	10.7536	17.158	16.7475	2.1656	4	46.7348	52.4819	41.8696	23.8098	12.8316	64.13	40.3096	7.71703	6	51.9723	41.0459	21.5472	49.7311	8.81506	34.6223	8.38908	5
4.27522	22.8197	5.82845	14.3241	8.49562	2	21.076	18.0376	10.7491	17.108	16.7427	2.17007	4	46.3586	51.3739	42.0094	23.8786	12.8316	63.3809	39.9722	7.56862	6	51.4319	41.1465	21.4584	49.8314	8.78597	34.5308	8.35825	5
4.26339	22.7487	5.79152	14.2701	8.4786	2	21.0955	18.0518	10.7461	17.0554	16.7372	2.17405	4	45.9897	50.2922	42.1452	23.9463	12.8321	62.6329	39.6397	7.42449	6	50.9024	41.2502	21.3717	49.9325	8.75863	34.4431	8.32983	5
4.25158	22.6776	5.75738	14.2175	8.46012	2	21.1134	18.0661	10.7444	17.0005	16.7311	2.17755	4	45.6281	49.2372	42.2768	24.0128	12.8331	61.8859	39.3123	7.28462	6	50.3839	41.357	21.2872	50.0343	8.73302	34.3591	8.30376	5
4.23981	22.6064	5.72595	14.1662	8.44022	2	21.1296	18.0804	10.7439	16.9432	16.7243	2.18056	4	45.274	48.2092	42.404	24.078	12.8345	61.1399	38.9899	7.14897	6	49.8765	41.4668	21.2048	50.1367	8.70909	34.2788	8.28001	5
4.22807	22.535	5.69714	14.1161	8.41895	2	21.1439	18.0947	10.7447	16.8835	16.7167	2.18311	4	44.9274	47.2087	42.5268	24.1418	12.8363	60.3949	38.6726	7.0175	6	49.3804	41.5797	21.1245	50.2396	8.68682	34.2022	8.25852	5
4.21637	22.4636	5.67086	14.0672	8.39635	2	21.1563	18.1091	10.7466	16.8214	16.7084	2.1852	4	44.5883	46.2357	42.6448	24.204	12.8384	59.651	38.3604	6.89016	6	48.8955	41.6956	21.0463	50.3429	8.66617	34.1293	8.23926	5
4.20469	22.3919	5.64702	14.0195	8.37246	2	21.1667	18.1236	10.7496	16.757	16.6992	2.18686	4	44.2569	45.2906	42.758	24.2645	12.8408	58.908	38.0531	6.76687	6	48.4219	41.8144	20.9701	50.4466	8.64711	34.06	8.22216	5
4.19305	22.3202	5.62555	13.9729	8.34733	2	21.175	18.1381	10.7536	16.6903	16.6893	2.1881	4	43.9332	44.3733	42.8663	24.3234	12.8435	58.1662	37.751	6.64757	6	47.9596	41.9363	20.896	50.5506	8.62961	33.9944	8.20715	5
4.18144	22.2484	5.60637	13.9274	8.32101	2	21.1811	18.1528	10.7585	16.6213	16.6784	2.18893	4	43.6171	43.484	42.9694	24.3803	12.8463	57.4254	37.4538	6.53218	6	47.5084	42.061	20.8239	50.6547	8.61363	33.9323	8.19418	5
4.16986	22.1764	5.58938	13.8829	8.29353	2	21.185	18.1676	10.7643	16.5501	16.6667	2.18937	4	43.3088	42.6227	43.0672	24.4354	12.8493	56.6858	37.1615	6.42061	6	47.0684	42.1887	20.7538	50.759	8.59915	33.8738	8.18318	5
4.15832	22.1044	5.57451	13.8395	8.26495	2	21.1866	18.1825	10.7708	16.4767	16.6542	2.18944	4	43.0081	41.7895	43.1597	24.4886	12.8524	55.9473	36.8743	6.31275	6	46.6394	42.3193	20.6857	50.8633	8.58613	33.8188	8.17407	5
4.1468	22.0323	5.56169	13.797	8.23531	2	21.1858	18.1975	10.7781	16.4011	16.6406	2.18917	4	42.7152	40.9841	43.2466	24.5397	12.8556	55.2101	36.5919	6.20853	6	46.2213	42.4528	20.6195	50.9676	8.57455	33.7671	8.16679	5
4.13532	21.9602	5.55085	13.7555	8.20465	2	21.1826	18.2127	10.786	16.3234	16.6262	2.18857	4	42.43	40.2064	43.3278	24.5887	12.8589	54.4742	36.3143	6.10783	6	45.8139	42.5891	20.5552	51.0717	8.56438	33.7189	8.16126	5
4.12387	21.888	5.5419	13.7149	8.17303	2	21.177	18.2281	10.7944	16.2437	16.6108	2.18767	4	42.1524	39.4564	43.4033	24.6356	12.8621	53.7396	36.0416	6.01056	6	45.417	42.7282	20.4928	51.1757	8.55558	33.6739	8.15741	5
4.11246	21.8157	5.53479	13.6753	8.14048	2	21.1688	18.2437	10.8033	16.1619	16.5944	2.1865	4	41.8825	38.7337	43.4728	24.6803	12.8654	53.0066	35.7736	5.9166	6	45.0305	42.8701	20.4323	51.2795	8.54813	33.6321	8.15516	5
4.10107	21.7435	5.52943	13.6365	8.10706	2	21.158	18.2596	10.8126	16.0783	16.5771	2.18507	4	41.6202	38.0381	43.5363	24.7229	12.8686	52.2752	35.5102	5.82585	6	44.654	43.0147	20.3735	51.3829	8.54201	33.5934	8.15446	5
4.08971	21.6714	5.52577	13.5986	8.07281	2	21.1447	18.2756	10.8221	15.9927	16.5588	2.18341	4	41.3654	37.3694	43.5937	24.7633	12.8717	51.5454	35.2515	5.7382	6	44.2874	43.1621	20.3165	51.486	8.53719	33.5578	8.15521	5
4.07839	21.5993	5.52374	13.5615	8.03777	2	21.1287	18.2919	10.832	15.9054	16.5395	2.18155	4	41.118	36.7271	43.6448	24.8015	12.8747	50.8175	34.9973	5.65354	6	43.9303	43.3122	20.2613	51.5887	8.53364	33.5252	8.15736	5
4.0671	21.5273	5.52328	13.5253	8.002	2	21.1101	18.3085	10.8419	15.8163	16.5192	2.17953	4	40.8781	36.1109	43.6896	24.8375	12.8776	50.0915	34.7475	5.57179	6	43.5825	43.465	20.2077	51.6908	8.53133	33.4955	8.16083	5
4.05584	21.4554	5.52433	13.4899	7.96553	2	21.0889	18.3255	10.8519	15.7255	16.4979	2.17736	4	40.6455	35.5204	43.7279	24.8713	12.8804	49.3677	34.5022	5.49282	6	43.2437	43.6204	20.1558	51.7924	8.53025	33.4685	8.16555	5
4.04461	21.3837	5.52683	13.4552	7.92842	2	21.065	18.3427	10.8619	15.6331	16.4757	2.17508	4	40.4201	34.9552	43.7597	24.9029	12.883	48.6461	34.2612	5.41654	6	42.9135	43.7784	20.1055	51.8934	8.53037	33.4442	8.17146	5
4.03341	21.3121	5.53071	13.4214	7.89071	2	21.0384	18.3603	10.8718	15.5393	16.4525	2.17272	4	40.2018	34.4147	43.7849	24.9324	12.8854	47.9269	34.0243	5.34285	6	42.5916	43.939	20.0568	51.9937	8.53167	33.4225	8.1785	5
4.02224	21.2408	5.53594	13.3884	7.85244	2	21.0092	18.3783	10.8815	15.444	16.4283	2.17031	4	39.9906	33.8986	43.8033	24.9598	12.8876	47.2103	33.7917	5.27166	6	42.2776	44.1022	20.0095	52.0934	8.53412	33.4034	8.1866	5
4.01111	21.1698	5.54245	13.3561	7.81366	2	20.9774	18.3967	10.891	15.3473	16.4031	2.16788	4	39.7863	33.4063	43.8149	24.9852	12.8896	46.4966	33.5631	5.20289	6	41.9713	44.2679	19.9638	52.1922	8.53771	33.3866	8.19571	5
4	21.099	5.5502	13.3246	7.77442	2	20.943	18.4156	10.9002	15.2494	16.377	2.16547	4	39.5887	32.9372	43.8197	25.0086	12.8913	45.7858	33.3386	5.13644	6	41.6722	44.4361	19.9195	52.2904	8.54241	33.3721	8.20577	5
3.98893	21.0286	5.55913	13.2939	7.73476	2	20.906	18.4349	10.9089	15.1502	16.35	2.16311	4	39.3979	32.4908	43.8175	25.0301	12.8928	45.0783	33.1179	5.07224	6	41.3801	44.6068	19.8765	52.3876	8.54821	33.3598	8.21672	5
3.97788	20.9586	5.5692	13.2639	7.69472	2	20.8665	18.4547	10.9172	15.05	16.3221	2.16083	4	39.2136	32.0666	43.8083	25.0497	12.8941	44.3741	32.9011	5.0102	6	41.0944	44.7799	19.8349	52.4841	8.55509	33.3497	8.22853	5
3.96687	20.8891	5.58035	13.2347	7.65436	2	20.8244	18.475	10.925	14.9488	16.2933	2.15866	4	39.0357	31.664	43.792	25.0676	12.8951	43.6736	32.688	4.95026	6	40.8149	44.9554	19.7947	52.5796	8.56303	33.3415	8.24114	5
3.95588	20.82	5.59255	13.2063	7.61371	2	20.78	18.4959	10.9321	14.8467	16.2637	2.15665	4	38.864	31.2824	43.7686	25.0838	12.8959	42.9769	32.4786	4.89234	6	40.5412	45.1332	19.7556	52.6743	8.57202	33.3353	8.25452	5
3.94493	20.7514	5.60575	13.1786	7.57282	2	20.7331	18.5173	10.9385	14.7437	16.2332	2.15481	4	38.6985	30.9211	43.7381	25.0985	12.8963	42.2844	32.2728	4.83639	6	40.2729	45.3135	19.7178	52.768	8.58205	33.3308	8.26861	5
3.93401	20.6834	5.61991	13.1516	7.53173	2	20.684	18.5393	10.9442	14.64	16.2019	2.1532	4	38.539	30.5797	43.7003	25.1117	12.8966	41.5962	32.0706	4.78233	6	40.0096	45.496	19.6811	52.8609	8.59309	33.3281	8.28338	5
3.92312	20.616	5.63498	13.1255	7.49049	2	20.6326	18.562	10.9491	14.5357	16.1698	2.15184	4	38.3853	30.2574	43.6553	25.1236	12.8965	40.9126	31.8718	4.73011	6	39.751	45.6807	19.6455	52.9527	8.60514	33.327	8.29881	5
3.91225	20.5492	5.65093	13.1001	7.44914	2	20.5791	18.5853	10.9532	14.4308	16.1371	2.15076	4	38.2372	29.9537	43.6031	25.1343	12.8962	40.2338	31.6764	4.67968	6	39.4968	45.8677	19.611	53.0437	8.61819	33.3275	8.31486	5
3.90142	20.4832	5.66772	13.0755	7.40773	2	20.5234	18.6092	10.9563	14.3254	16.1036	2.14999	4	38.0946	29.6679	43.5435	25.1438	12.8956	39.5601	31.4843	4.63098	6	39.2466	46.0569	19.5776	53.1337	8.63223	33.3294	8.3315	5
3.89062	20.4179	5.68531	13.0516	7.3663	2	20.4658	18.6339	10.9584	14.2198	16.0695	2.14958	4	37.9574	29.3995	43.4766	25.1525	12.8948	38.8918	31.2954	4.58397	6	39	46.2483	19.5451	53.2228	8.64724	33.3327	8.34871	5
3.87985	20.3534	5.70367	13.0286	7.32489	2	20.4063	18.6593	10.9595	14.1138	16.0347	2.14955	4	37.8253	29.1479	43.4024	25.1603	12.8937	38.2291	31.1098	4.53859	6	38.7568	46.4418	19.5135	53.3111	8.66323	33.3373	8.36647	5
3.86911	20.2898	5.72275	13.0063	7.28355	2	20.345	18.6855	10.9595	14.0077	15.9994	2.14993	4	37.6983	28.9124	43.3209	25.1675	12.8924	37.5723	30.9273	4.4948	6	38.5166	46.6373	19.4829	53.3984	8.68018	33.3431	8.38475	5
3.85839	20.2272	5.74252	12.9848	7.24232	2	20.282	18.7124	10.9584	13.9015	15.9635	2.15075	4	37.5761	28.6925	43.232	25.1742	12.8908	36.9216	30.7479	4.45256	6	38.2791	46.8349	19.4531	53.4849	8.69809	33.35	8.40355	5
3.84771	20.1654	5.76294	12.9642	7.20124	2	20.2174	18.7401	10.9561	13.7953	15.9272	2.15203	4	37.4586	28.4875	43.1359	25.1806	12.889	36.2773	30.5715	4.41183	6	38.0441	47.0344	19.4241	53.5706	8.71696	33.358	8.42285	5
3.83706	20.1047	5.78399	12.9444	7.16037	2	20.1513	18.7686	10.9525	13.6893	15.8904	2.15382	4	37.3455	28.2969	43.0324	25.1868	12.8869	35.6396	30.398	4.37257	6	37.8113	47.2359	19.3959	53.6556	8.73678	33.3671	8.44264	5
3.82643	20.0451	5.80563	12.9254	7.11973	2	20.0839	18.798	10.9478	13.5834	15.8533	2.15612	4	37.2368	28.1201	42.9217	25.193	12.8847	35.0089	30.2275	4.33473	6	37.5804	47.4393	19.3684	53.7398	8.75755	33.3771	8.46291	5
3.81584	19.9866	5.82783	12.9072	7.07937	2	20.0153	18.8282	10.9417	13.4778	15.8158	2.15896	4	37.1323	27.9566	42.8037	25.1993	12.8822	34.3853	30.0599	4.29828	6	37.3513	47.6445	19.3417	53.8234	8.77927	33.388	8.48366	5
3.80527	19.9292	5.85055	12.8899	7.03935	2	19.9456	18.8593	10.9343	13.3727	15.778	2.16238	4	37.0318	27.8058	42.6786	25.206	12.8796	33.7691	29.8952	4.26317	6	37.1236	47.8515	19.3156	53.9064	8.80194	33.3998	8.50488	5
3.79474	19.8731	5.87377	12.8735	6.99969	2	19.875	18.8913	10.9256	13.268	15.7399	2.16638	4	36.9351	27.6672	42.5464	25.2132	12.8768	33.1606	29.7332	4.22938	6	36.8972	48.0602	19.2901	53.9889	8.82556	33.4124	8.52657	5
3.78423	19.8183	5.89744	12.8579	6.96044	2	19.8034	18.9242	10.9154	13.1638	15.7017	2.17098	4	36.842	27.5403	42.4071	25.2212	12.8738	32.56	29.574	4.19685	6	36.672	48.2706	19.2653	54.071	8.85013	33.4258	8.54872	5
3.77375	19.7648	5.92155	12.8432	6.92165	2	19.7312	18.9581	10.9039	13.0604	15.6634	2.1762	4	36.7525	27.4245	42.2607	25.2299	12.8707	31.9675	29.4176	4.16556	6	36.4478	48.4826	19.241	54.1527	8.87565	33.4399	8.57135	5
3.7633	19.7127	5.94606	12.8294	6.88334	2	19.6584	18.9928	10.891	12.9576	15.625	2.18206	4	36.6662	27.3194	42.1075	25.2398	12.8674	31.3833	29.2639	4.13547	6	36.2243	48.6962	19.2173	54.2342	8.90213	33.4548	8.59445	5
3.75288	19.6621	5.97093	12.8165	6.84558	2	19.5852	19.0286	10.8766	12.8556	15.5865	2.18857	4	36.5831	27.2245	41.9474	25.2509	12.8641	30.8076	29.1129	4.10653	6	36.0016	48.9112	19.1941	54.3155	8.92957	33.4704	8.61803	5
3.74249	19.6129	5.99615	12.8045	6.80839	2	19.5117	19.0653	10.8608	12.7546	15.5481	2.19573	4	36.5031	27.1393	41.7807	25.2634	12.8606	30.2407	28.9646	4.07872	6	35.7795	49.1276	19.1714	54.3968	8.95797	33.4867	8.64209	5
3.73213	19.5653	6.02167	12.7935	6.77182	2	19.438	19.103	10.8436	12.6545	15.5098	2.20356	4	36.4258	27.0635	41.6072	25.2774	12.857	29.6828	28.819	4.05199	6	35.558	49.3454	19.1491	54.4782	8.98734	33.5036	8.66664	5
3.7218	19.5193	6.04747	12.7834	6.7359	2	19.3643	19.1417	10.8249	12.5555	15.4716	2.21205	4	36.3513	26.9965	41.4273	25.2933	12.8534	29.134	28.676	4.02631	6	35.337	49.5644	19.1274	54.5597	9.01769	33.5212	8.69168	5
3.71149	19.4749	6.07353	12.7742	6.70069	2	19.2907	19.1814	10.8047	12.4576	15.4336	2.22122	4	36.2792	26.938	41.2411	25.3111	12.8497	28.5945	28.5356	4.00164	6	35.1165	49.7846	19.106	54.6416	9.04901	33.5395	8.71722	5
3.70122	19.4322	6.0998	12.766	6.6662	2	19.2173	19.2221	10.7831	12.3609	15.3958	2.23106	4	36.2096	26.8875	41.0485	25.331	12.846	28.0644	28.3978	3.97795	6	34.8963	50.006	19.0851	54.7239	9.08132	33.5585	8.74326	5
3.69097	19.3913	6.12627	12.7588	6.63249	2	19.1443	19.2637	10.7601	12.2654	15.3584	2.24157	4	36.1421	26.8447	40.8499	25.3531	12.8422	27.544	28.2627	3.9552	6	34.6767	50.2283	19.0646	54.8068	9.11461	33.5782	8.76982	5
3.68075	19.3521	6.1529	12.7525	6.59959	2	19.0718	19.3065	10.7356	12.1713	15.3213	2.25276	4	36.0768	26.8093	40.6454	25.3777	12.8384	27.0333	28.1301	3.93336	6	34.4575	50.4515	19.0446	54.8904	9.1489	33.5986	8.7969	5
3.67056	19.3147	6.17967	12.7472	6.56754	2	18.9999	19.3502	10.7097	12.0785	15.2846	2.2646	4	36.0133	26.7808	40.4351	25.4049	12.8347	26.5325	28.0002	3.9124	6	34.2389	50.6756	19.0249	54.9749	9.18418	33.6197	8.82449	5
3.6604	19.2793	6.20654	12.7429	6.53637	2	18.9289	19.3949	10.6824	11.9872	15.2484	2.2771	4	35.9516	26.7589	40.2192	25.4348	12.8309	26.0417	27.8729	3.89229	6	34.0208	50.9004	19.0056	55.0604	9.22048	33.6415	8.85262	5
3.65026	19.2457	6.23349	12.7396	6.50611	2	18.8587	19.4407	10.6538	11.8975	15.2126	2.29025	4	35.8916	26.7434	39.9979	25.4676	12.8271	25.5609	27.7481	3.873	6	33.8034	51.1258	18.9866	55.147	9.25778	33.6641	8.88128	5
3.64016	19.2141	6.26049	12.7373	6.47681	2	18.7895	19.4874	10.6238	11.8093	15.1775	2.30404	4	35.8331	26.7338	39.7715	25.5035	12.8235	25.0903	27.6259	3.8545	6	33.5868	51.3517	18.9681	55.235	9.29609	33.6875	8.91048	5
3.63008	19.1845	6.28752	12.736	6.44849	2	18.7214	19.5352	10.5924	11.7227	15.1429	2.31845	4	35.7759	26.73	39.54	25.5425	12.8198	24.63	27.5064	3.83676	6	33.371	51.5781	18.9499	55.3245	9.33542	33.7118	8.94021	5
3.62003	19.1569	6.31454	12.7357	6.42118	2	18.6546	19.5839	10.5598	11.6378	15.109	2.33346	4	35.72	26.7317	39.3037	25.5848	12.8162	24.1799	27.3894	3.81976	6	33.1562	51.8047	18.9322	55.4156	9.37577	33.7369	8.97049	5
3.61	19.1314	6.34153	12.7364	6.39492	2	18.5891	19.6337	10.5259	11.5546	15.0758	2.34907	4	35.6651	26.7385	39.0629	25.6304	12.8127	23.7401	27.275	3.80349	6	32.9425	52.0315	18.9148	55.5085	9.41714	33.7629	9.0013	5
3.60001	19.1079	6.36847	12.7382	6.36973	2	18.525	19.6844	10.4907	11.4732	15.0433	2.36526	4	35.6113	26.7502	38.8178	25.6796	12.8093	23.3107	27.1632	3.78791	6	32.73	52.2584	18.8978	55.6033	9.45954	33.7898	9.03265	5
3.59004	19.0866	6.39532	12.741	6.34564	2	18.4625	19.7361	10.4544	11.3936	15.0117	2.382	4	35.5582	26.7666	38.5687	25.7324	12.806	22.8917	27.0539	3.77302	6	32.519	52.4852	18.8813	55.7003	9.50296	33.8178	9.06453	5
3.5801	19.0674	6.42206	12.7447	6.32268	2	18.4017	19.7887	10.417	11.3158	14.9808	2.39928	4	35.506	26.7875	38.3157	25.7889	12.8027	22.483	26.9473	3.7588	6	32.3096	52.7118	18.8651	55.7996	9.54742	33.8467	9.09694	5
3.57019	19.0504	6.44866	12.7495	6.30087	2	18.3426	19.8423	10.3785	11.2399	14.9508	2.41708	4	35.4543	26.8126	38.0591	25.8492	12.7996	22.0847	26.8433	3.74523	6	32.102	52.9381	18.8494	55.9013	9.59289	33.8767	9.12986	5
3.5603	19.0356	6.4751	12.7553	6.28023	2	18.2853	19.8967	10.3389	11.166	14.9217	2.43537	4	35.4031	26.8418	37.7993	25.9133	12.7966	21.6966	26.7418	3.73231	6	31.8963	53.1638	18.8342	56.0056	9.63939	33.9078	9.1633	5
3.55045	19.0229	6.50136	12.7622	6.26079	2	18.2299	19.9521	10.2983	11.0939	14.8936	2.45413	4	35.3523	26.8747	37.5364	25.9814	12.7937	21.3189	26.6429	3.72003	6	31.6927	53.389	18.8194	56.1126	9.68691	33.9401	9.19723	5
3.54062	19.0125	6.52741	12.77	6.24256	2	18.1764	20.0083	10.2568	11.0239	14.8664	2.47334	4	35.3018	26.9114	37.2709	26.0534	12.791	20.9513	26.5466	3.70838	6	31.4915	53.6134	18.8051	56.2226	9.73545	33.9736	9.23165	5
3.53081	19.0044	6.55323	12.7788	6.22557	2	18.125	20.0654	10.2144	10.9558	14.8402	2.49298	4	35.2515	26.9514	37.0028	26.1294	12.7884	20.594	26.4529	3.69737	6	31.2928	53.8368	18.7914	56.3356	9.78499	34.0083	9.26654	5
3.52104	18.9984	6.5788	12.7886	6.20982	2	18.0757	20.1234	10.1712	10.8898	14.815	2.51301	4	35.2012	26.9948	36.7327	26.2095	12.7859	20.2466	26.3618	3.68698	6	31.0969	54.0592	18.7781	56.4518	9.83554	34.0443	9.30188	5
3.51129	18.9947	6.60408	12.7994	6.19533	2	18.0285	20.1821	10.1272	10.8258	14.7909	2.53342	4	35.1509	27.0413	36.4606	26.2936	12.7836	19.9093	26.2732	3.67721	6	30.9039	54.2804	18.7654	56.5713	9.88708	34.0816	9.33765	5
3.50157	18.9933	6.62907	12.8112	6.18212	2	17.9836	20.2416	10.0826	10.7639	14.7679	2.55418	4	35.1004	27.0907	36.1871	26.3817	12.7814	19.5818	26.1872	3.66808	6	30.714	54.5001	18.7533	56.6943	9.93961	34.1203	9.37383	5
3.49187	18.9941	6.65373	12.8239	6.17018	2	17.9408	20.3018	10.0373	10.704	14.746	2.57526	4	35.0497	27.1429	35.9123	26.474	12.7793	19.2641	26.1037	3.65958	6	30.5276	54.7183	18.7418	56.8208	9.99311	34.1603	9.4104	5
3.4822	18.9971	6.67806	12.8376	6.15954	2	17.9004	20.3627	9.99141	10.6462	14.7252	2.59663	4	34.9987	27.1978	35.6365	26.5702	12.7774	18.956	26.0228	3.65172	6	30.3447	54.9348	18.7309	56.9511	10.0476	34.2018	9.44733	5
3.47256	19.0024	6.70202	12.8522	6.15019	2	17.8622	20.4243	9.94504	10.5905	14.7055	2.61828	4	34.9473	27.2553	35.3602	26.6705	12.7756	18.6574	25.9444	3.6445	6	30.1655	55.1494	18.7207	57.0851	10.103	34.2447	9.48459	5
3.46295	19.0099	6.72561	12.8678	6.14215	2	17.8264	20.4865	9.89825	10.5368	14.687	2.64017	4	34.8954	27.315	35.0836	26.7748	12.774	18.3682	25.8685	3.63794	6	29.9904	55.3619	18.7111	57.223	10.1593	34.2891	9.52215	5
3.45336	19.0196	6.74879	12.8842	6.1354	2	17.7929	20.5493	9.85109	10.4853	14.6697	2.66227	4	34.8429	27.3771	34.807	26.883	12.7725	18.0882	25.7951	3.63203	6	29.8194	55.5722	18.7023	57.3649	10.2165	34.335	9.55999	5
3.4438	19.0315	6.77156	12.9015	6.12995	2	17.7618	20.6127	9.80364	10.4359	14.6535	2.68457	4	34.7897	27.4412	34.5307	26.9951	12.7711	17.8172	25.7242	3.62678	6	29.6527	55.78	18.6942	57.5108	10.2746	34.3825	9.59806	5
3.43426	19.0455	6.7939	12.9197	6.12579	2	17.733	20.6766	9.75598	10.3885	14.6385	2.70702	4	34.7358	27.5073	34.2551	27.111	12.7698	17.555	25.6557	3.6222	6	29.4905	55.9852	18.6868	57.6608	10.3336	34.4314	9.63634	5
3.42475	19.0616	6.81579	12.9387	6.12293	2	17.7066	20.7409	9.70817	10.3432	14.6247	2.72961	4	34.6811	27.5753	33.9804	27.2306	12.7687	17.3016	25.5896	3.6183	6	29.3331	56.1876	18.6802	57.815	10.3934	34.4819	9.67478	5
3.41527	19.0799	6.83722	12.9586	6.12134	2	17.6826	20.8057	9.66029	10.3	14.6121	2.75231	4	34.6254	27.645	33.7071	27.3538	12.7677	17.0567	25.526	3.61508	6	29.1805	56.387	18.6744	57.9734	10.4541	34.5339	9.71336	5
3.40581	19.1002	6.85816	12.9792	6.12104	2	17.6609	20.8708	9.61241	10.2589	14.6007	2.77509	4	34.5688	27.7163	33.4354	27.4806	12.7668	16.8201	25.4647	3.61255	6	29.0329	56.5833	18.6695	58.1359	10.5155	34.5874	9.75202	5
3.39638	19.1226	6.87862	13.0006	6.12199	2	17.6415	20.9363	9.56461	10.2198	14.5905	2.79792	4	34.5111	27.7891	33.1655	27.6108	12.766	16.5917	25.4057	3.61071	6	28.8905	56.7762	18.6654	58.3027	10.5777	34.6425	9.79074	5
3.38698	19.1469	6.89857	13.0228	6.12419	2	17.6244	21.002	9.51695	10.1827	14.5815	2.82078	4	34.4524	27.8633	32.8979	27.7444	12.7653	16.3712	25.3491	3.60956	6	28.7534	56.9655	18.6622	58.4737	10.6406	34.699	9.82947	5
3.3776	19.1732	6.91801	13.0456	6.12762	2	17.6096	21.068	9.46951	10.1476	14.5737	2.84364	4	34.3925	27.9387	32.6328	27.8811	12.7646	16.1585	25.2947	3.60911	6	28.6216	57.1511	18.6598	58.6488	10.7041	34.7571	9.86817	5
3.36825	19.2014	6.93692	13.0692	6.13226	2	17.5971	21.1341	9.42237	10.1145	14.567	2.86648	4	34.3314	28.0153	32.3705	28.0208	12.7641	15.9533	25.2426	3.60936	6	28.4954	57.3327	18.6584	58.8281	10.7684	34.8166	9.90679	5
3.35893	19.2315	6.9553	13.0934	6.13809	2	17.5868	21.2004	9.37558	10.0834	14.5615	2.88926	4	34.2689	28.0929	32.1113	28.1634	12.7636	15.7555	25.1926	3.61029	6	28.3749	57.5102	18.6579	59.0115	10.8332	34.8775	9.9453	5
3.34963	19.2633	6.97313	13.1182	6.1451	2	17.5786	21.2667	9.32924	10.0543	14.5572	2.91196	4	34.2052	28.1715	31.8555	28.3088	12.7631	15.5648	25.1448	3.61192	6	28.26	57.6834	18.6583	59.199	10.8986	34.9399	9.98364	5
3.34035	19.2969	6.9904	13.1437	6.15325	2	17.5726	21.333	9.28339	10.0271	14.554	2.93456	4	34.1401	28.2508	31.6034	28.4567	12.7627	15.381	25.0991	3.61423	6	28.1509	57.8521	18.6597	59.3903	10.9645	35.0035	10.0218	5
3.3311	19.3322	7.00711	13.1696	6.16252	2	17.5686	21.3993	9.23812	10.0017	14.5519	2.95702	4	34.0735	28.3308	31.3551	28.6071	12.7624	15.2039	25.0555	3.6172	6	28.0476	58.016	18.662	59.5855	11.0309	35.0684	10.0597	5
3.32188	19.369	7.02326	13.1961	6.17288	2	17.5667	21.4654	9.19349	9.97821	14.5509	2.97933	4	34.0055	28.4114	31.111	28.7596	12.762	15.0334	25.0138	3.62084	6	27.9502	58.1751	18.6653	59.7844	11.0978	35.1346	10.0973	5
3.31268	19.4074	7.03883	13.2231	6.18431	2	17.5667	21.5314	9.14956	9.95655	14.551	3.00145	4	33.936	28.4924	30.8713	28.9142	12.7617	14.8692	24.9741	3.62513	6	27.8588	58.3291	18.6696	59.9868	11.165	35.2018	10.1345	5
3.30351	19.4474	7.05382	13.2506	6.19676	2	17.5687	21.5971	9.1064	9.93667	14.5522	3.02337	4	33.8649	28.5738	30.6363	29.0707	12.7614	14.7111	24.9363	3.63005	6	27.7732	58.4778	18.6748	60.1927	11.2326	35.2702	10.1714	5
3.29436	19.4887	7.06823	13.2785	6.21022	2	17.5725	21.6625	9.06407	9.91855	14.5544	3.04505	4	33.7922	28.6554	30.4061	29.2288	12.761	14.5589	24.9004	3.63558	6	27.6936	58.621	18.6809	60.4017	11.3004	35.3395	10.2078	5
3.28524	19.5313	7.08206	13.3067	6.22464	2	17.578	21.7275	9.02264	9.90215	14.5576	3.06648	4	33.7179	28.7371	30.181	29.3883	12.7607	14.4123	24.8662	3.6417	6	27.6199	58.7586	18.688	60.6139	11.3685	35.4098	10.2438	5
3.27615	19.5753	7.09529	13.3353	6.23999	2	17.5853	21.7921	8.98215	9.88743	14.5618	3.08762	4	33.642	28.8188	29.9611	29.5491	12.7603	14.2713	24.8338	3.6484	6	27.5521	58.8904	18.696	60.8288	11.4368	35.4808	10.2792	5
3.26708	19.6204	7.10793	13.3642	6.25623	2	17.5943	21.8562	8.94267	9.87434	14.5669	3.10846	4	33.5644	28.9004	29.7467	29.711	12.7598	14.1356	24.803	3.65564	6	27.4901	59.0162	18.705	61.0464	11.5052	35.5526	10.3141	5
3.25803	19.6666	7.11998	13.3933	6.27333	2	17.6048	21.9197	8.90426	9.86285	14.5729	3.12897	4	33.4852	28.9818	29.5379	29.8737	12.7593	14.005	24.7738	3.6634	6	27.434	59.1358	18.7148	61.2664	11.5736	35.6249	10.3483	5
3.24901	19.7139	7.13144	13.4227	6.29125	2	17.6168	21.9825	8.86695	9.85291	14.5798	3.14912	4	33.4043	29.0628	29.3348	30.037	12.7588	13.8794	24.7462	3.67164	6	27.3835	59.2491	18.7256	61.4884	11.642	35.6977	10.3819	5
3.24001	19.7622	7.14231	13.4522	6.30994	2	17.6302	22.0447	8.83081	9.84448	14.5875	3.1689	4	33.3216	29.1433	29.1377	30.2007	12.7581	13.7584	24.72	3.68035	6	27.3388	59.3559	18.7371	61.7123	11.7104	35.7709	10.4148	5
3.23104	19.8113	7.15259	13.482	6.32936	2	17.645	22.106	8.79588	9.83751	14.5961	3.18828	4	33.2373	29.2232	28.9466	30.3646	12.7574	13.6421	24.6952	3.68949	6	27.2996	59.456	18.7495	61.9377	11.7786	35.8443	10.447	5
3.2221	19.8613	7.16228	13.5118	6.34949	2	17.661	22.1665	8.7622	9.83196	14.6054	3.20723	4	33.1512	29.3024	28.7616	30.5285	12.7566	13.5301	24.6717	3.69901	6	27.2658	59.5494	18.7627	62.1644	11.8466	35.9178	10.4783	5
3.21318	19.9119	7.17138	13.5416	6.37026	2	17.6783	22.2261	8.72981	9.82778	14.6155	3.22575	4	33.0634	29.3807	28.5829	30.6922	12.7556	13.4223	24.6495	3.7089	6	27.2374	59.6357	18.7766	62.392	11.9144	35.9912	10.5089	5
3.20428	19.9632	7.1799	13.5716	6.39165	2	17.6966	22.2846	8.69876	9.82491	14.6262	3.24379	4	32.9739	29.4581	28.4104	30.8554	12.7546	13.3185	24.6285	3.71912	6	27.2142	59.715	18.7912	62.6201	11.9818	36.0645	10.5385	5
3.19541	20.015	7.18784	13.6014	6.4136	2	17.716	22.3421	8.66907	9.82332	14.6376	3.26135	4	32.8828	29.5345	28.2443	31.0179	12.7534	13.2186	24.6086	3.72962	6	27.1961	59.7871	18.8064	62.8485	12.0489	36.1374	10.5673	5
3.18656	20.0674	7.19521	13.6313	6.43608	2	17.7364	22.3984	8.64079	9.82294	14.6496	3.2784	4	32.7899	29.6096	28.0847	31.1796	12.7521	13.1224	24.5897	3.74037	6	27.1829	59.8518	18.8223	63.0768	12.1155	36.2099	10.5951	5
3.17774	20.1201	7.20201	13.6611	6.45905	2	17.7576	22.4535	8.61394	9.82373	14.6622	3.29493	4	32.6954	29.6834	27.9314	31.3402	12.7506	13.0298	24.5718	3.75134	6	27.1745	59.909	18.8387	63.3046	12.1815	36.2817	10.6219	5
3.16894	20.1732	7.20824	13.6907	6.48245	2	17.7796	22.5073	8.58856	9.82564	14.6753	3.3109	4	32.5993	29.7558	27.7846	31.4995	12.749	12.9406	24.5548	3.76249	6	27.1707	59.9587	18.8556	63.5315	12.247	36.3527	10.6477	5
3.16017	20.2264	7.21392	13.7202	6.50626	2	17.8023	22.5598	8.56466	9.82862	14.6888	3.32631	4	32.5015	29.8267	27.6443	31.6573	12.7473	12.8547	24.5386	3.77378	6	27.1713	60.0006	18.8729	63.7571	12.3118	36.4227	10.6724	5
3.15142	20.2799	7.21905	13.7495	6.53042	2	17.8256	22.6107	8.54226	9.8326	14.7028	3.34114	4	32.4022	29.8959	27.5103	31.8134	12.7454	12.7719	24.5232	3.78516	6	27.1761	60.0348	18.8905	63.981	12.3758	36.4917	10.696	5
3.14269	20.3334	7.22363	13.7785	6.55489	2	17.8495	22.6602	8.52139	9.83755	14.7172	3.35536	4	32.3013	29.9633	27.3828	31.9677	12.7434	12.6921	24.5084	3.79662	6	27.185	60.0611	18.9085	64.2029	12.439	36.5593	10.7185	5
3.13399	20.3869	7.22768	13.8073	6.57963	2	17.8739	22.708	8.50207	9.84341	14.7319	3.36896	4	32.1989	30.0288	27.2616	32.1199	12.7412	12.6152	24.4942	3.8081	6	27.1977	60.0795	18.9266	64.4223	12.5014	36.6255	10.7398	5
3.12531	20.4404	7.2312	13.8358	6.60461	2	17.8987	22.7542	8.4843	9.85012	14.7468	3.38193	4	32.095	30.0923	27.1466	32.2698	12.7388	12.541	24.4806	3.81957	6	27.214	60.0899	18.9449	64.6387	12.5628	36.6901	10.7599	5
3.11666	20.4938	7.2342	13.864	6.62978	2	17.9237	22.7986	8.4681	9.85763	14.762	3.39424	4	31.9898	30.1536	27.0378	32.4174	12.7363	12.4695	24.4674	3.83101	6	27.2338	60.0923	18.9633	64.8517	12.6232	36.7529	10.7787	5
3.10803	20.5469	7.2367	13.8918	6.6551	2	17.949	22.8412	8.45347	9.86589	14.7774	3.40588	4	31.8832	30.2128	26.9351	32.5623	12.7336	12.4005	24.4546	3.84236	6	27.2568	60.0865	18.9816	65.061	12.6824	36.8137	10.7962	5
3.09942	20.5998	7.23869	13.9192	6.68054	2	17.9745	22.882	8.44042	9.87484	14.7929	3.41683	4	31.7753	30.2696	26.8384	32.7046	12.7308	12.3339	24.4421	3.85361	6	27.2828	60.0726	18.9998	65.2661	12.7406	36.8724	10.8125	5
3.09084	20.6523	7.2402	13.9463	6.70605	2	18.0001	22.9207	8.42896	9.88443	14.8085	3.42709	4	31.6661	30.3239	26.7475	32.8439	12.7278	12.2697	24.4298	3.86471	6	27.3115	60.0506	19.0178	65.4665	12.7975	36.9288	10.8274	5
3.08228	20.7044	7.24123	13.9728	6.73161	2	18.0256	22.9574	8.41907	9.89461	14.8242	3.43663	4	31.5558	30.3757	26.6622	32.9802	12.7247	12.2077	24.4177	3.87564	6	27.3427	60.0204	19.0355	65.6618	12.8531	36.9827	10.8409	5
3.07375	20.7561	7.24179	13.999	6.75717	2	18.0511	22.992	8.41077	9.90533	14.8398	3.44544	4	31.4444	30.4248	26.5825	33.1134	12.7214	12.1478	24.4057	3.88636	6	27.3763	59.982	19.0529	65.8516	12.9073	37.034	10.853	5
3.06524	20.8073	7.2419	14.0246	6.7827	2	18.0764	23.0245	8.40404	9.91652	14.8554	3.45352	4	31.332	30.4712	26.5082	33.2433	12.718	12.09	24.3938	3.89686	6	27.412	59.9355	19.0697	66.0354	12.9602	37.0825	10.8637	5
3.05675	20.8579	7.24157	14.0497	6.80817	2	18.1015	23.0547	8.39888	9.92815	14.8708	3.46084	4	31.2187	30.5147	26.4391	33.3698	12.7145	12.0342	24.3818	3.90709	6	27.4495	59.8808	19.086	66.2128	13.0115	37.1281	10.8729	5
3.04829	20.9079	7.2408	14.0744	6.83355	2	18.1264	23.0826	8.39528	9.94015	14.8861	3.4674	4	31.1044	30.5553	26.3749	33.4928	12.7109	11.9803	24.3698	3.91704	6	27.4886	59.8181	19.1016	66.3835	13.0614	37.1706	10.8807	5
3.03985	20.9572	7.23962	14.0984	6.85881	2	18.1508	23.1081	8.39322	9.95248	14.9011	3.47319	4	30.9894	30.5929	26.3155	33.6122	12.7072	11.9283	24.3576	3.92667	6	27.5291	59.7473	19.1164	66.5469	13.1096	37.2098	10.8869	5
3.03143	21.0059	7.23804	14.1219	6.88391	2	18.1748	23.1311	8.3927	9.96509	14.9159	3.47819	4	30.8738	30.6274	26.2607	33.728	12.7034	11.878	24.3452	3.93598	6	27.5708	59.6685	19.1303	66.7027	13.1562	37.2457	10.8917	5
3.02304	21.0537	7.23606	14.1449	6.90884	2	18.1984	23.1517	8.39369	9.97791	14.9304	3.4824	4	30.7575	30.6586	26.2103	33.84	12.6995	11.8294	24.3326	3.94493	6	27.6134	59.5818	19.1433	66.8505	13.2011	37.278	10.8949	5
3.01467	21.1009	7.23371	14.1673	6.93357	2	18.2213	23.1697	8.39619	9.99091	14.9445	3.48581	4	30.6407	30.6866	26.164	33.9483	12.6956	11.7825	24.3196	3.9535	6	27.6567	59.4873	19.1552	66.9898	13.2442	37.3066	10.8965	5
3.00632	21.1471	7.231	14.1891	6.95807	2	18.2436	23.1851	8.40016	10.004	14.9582	3.4884	4	30.5236	30.7113	26.1216	34.0527	12.6916	11.7372	24.3063	3.96169	6	27.7005	59.385	19.1659	67.1204	13.2855	37.3315	10.8965	5
2.998	21.1926	7.22794	14.2103	6.98233	2	18.2653	23.1978	8.4056	10.0172	14.9715	3.49018	4	30.4062	30.7326	26.0828	34.1532	12.6877	11.6934	24.2927	3.96946	6	27.7446	59.2752	19.1754	67.2418	13.325	37.3524	10.895	5
2.9897	21.2372	7.22455	14.2309	7.00631	2	18.2861	23.2078	8.41246	10.0305	14.9842	3.49114	4	30.2886	30.7505	26.0474	34.2498	12.6838	11.6512	24.2785	3.97681	6	27.7888	59.1578	19.1835	67.3537	13.3626	37.3693	10.8918	5
2.98142	21.2809	7.22085	14.2509	7.03001	2	18.3061	23.215	8.42075	10.0437	14.9964	3.49127	4	30.1709	30.7648	26.0151	34.3425	12.6799	11.6104	24.2639	3.98372	6	27.8329	59.0331	19.1901	67.4558	13.3983	37.3821	10.887	5
2.97317	21.3237	7.21684	14.2702	7.0534	2	18.3252	23.2194	8.43041	10.0568	15.0079	3.49057	4	30.0533	30.7756	25.9857	34.4313	12.6761	11.5711	24.2489	3.99018	6	27.8766	58.9012	19.1952	67.5478	13.4321	37.3906	10.8806	5
2.96493	21.3655	7.21256	14.289	7.07648	2	18.3433	23.2209	8.44144	10.0699	15.0189	3.48902	4	29.9359	30.7828	25.9589	34.5163	12.6723	11.5331	24.2332	3.99618	6	27.9199	58.7622	19.1987	67.6293	13.4638	37.3948	10.8726	5
2.95672	21.4064	7.20801	14.3072	7.09922	2	18.3603	23.2194	8.4538	10.0828	15.0291	3.48663	4	29.8187	30.7864	25.9344	34.5973	12.6687	11.4965	24.217	4.0017	6	27.9624	58.6163	19.2004	67.7001	13.4936	37.3946	10.8629	5
2.94854	21.4464	7.20321	14.3248	7.12161	2	18.3763	23.2151	8.46746	10.0955	15.0386	3.4834	4	29.702	30.7863	25.912	34.6745	12.6653	11.4613	24.2002	4.00675	6	28.0041	58.4638	19.2002	67.76	13.5214	37.3899	10.8515	5
2.94037	21.4855	7.19819	14.3418	7.14365	2	18.3911	23.2077	8.48239	10.1079	15.0473	3.47932	4	29.5858	30.7826	25.8913	34.7479	12.662	11.4273	24.1828	4.01132	6	28.0447	58.3047	19.1982	67.8086	13.5471	37.3807	10.8385	5
2.93223	21.5236	7.19295	14.3583	7.16531	2	18.4047	23.1973	8.49856	10.1201	15.0552	3.47439	4	29.4702	30.7751	25.8722	34.8176	12.659	11.3947	24.1648	4.01539	6	28.0841	58.1393	19.1942	67.8458	13.5707	37.3668	10.8239	5
2.92411	21.5607	7.18752	14.3741	7.18661	2	18.417	23.1838	8.51594	10.132	15.0622	3.46861	4	29.3554	30.764	25.8544	34.8836	12.6562	11.3632	24.1461	4.01898	6	28.1222	57.9678	19.1881	67.8715	13.5923	37.3484	10.8076	5
2.91602	21.597	7.18191	14.3894	7.20752	2	18.4279	23.1672	8.5345	10.1435	15.0683	3.46198	4	29.2416	30.7492	25.8375	34.946	12.6537	11.3331	24.1269	4.02207	6	28.1587	57.7905	19.18	67.8854	13.6119	37.3253	10.7897	5
2.90795	21.6323	7.17615	14.4042	7.22805	2	18.4375	23.1476	8.5542	10.1546	15.0735	3.4545	4	29.1288	30.7307	25.8213	35.005	12.6516	11.3041	24.1069	4.02466	6	28.1937	57.6076	19.1696	67.8874	13.6294	37.2975	10.7701	5
2.89989	21.6666	7.17026	14.4184	7.24819	2	18.4455	23.1247	8.575	10.1653	15.0776	3.44618	4	29.0172	30.7086	25.8056	35.0605	12.6498	11.2764	24.0863	4.02677	6	28.2269	57.4192	19.1569	67.8773	13.6448	37.265	10.749	5
2.89186	21.7001	7.16424	14.4322	7.26794	2	18.452	23.0988	8.59688	10.1756	15.0808	3.437	4	28.9069	30.6828	25.7901	35.1128	12.6485	11.2498	24.0651	4.02838	6	28.2583	57.2258	19.142	67.8552	13.6582	37.2279	10.7262	5
2.88386	21.7327	7.15814	14.4454	7.2873	2	18.4569	23.0697	8.61979	10.1853	15.0829	3.42699	4	28.798	30.6534	25.7745	35.1619	12.6476	11.2244	24.0433	4.02951	6	28.2877	57.0274	19.1247	67.821	13.6696	37.1861	10.7019	5
2.87587	21.7645	7.15195	14.4582	7.30627	2	18.4602	23.0374	8.64371	10.1945	15.0839	3.41613	4	28.6907	30.6205	25.7586	35.208	12.6472	11.2002	24.0209	4.03015	6	28.315	56.8245	19.105	67.7745	13.679	37.1396	10.6759	5
2.86791	21.7954	7.14572	14.4706	7.32484	2	18.4617	23.002	8.66859	10.2032	15.0839	3.40445	4	28.5852	30.5841	25.7422	35.2512	12.6474	11.1771	23.9978	4.03033	6	28.3403	56.6173	19.0828	67.7159	13.6865	37.0886	10.6485	5
2.85997	21.8255	7.13945	14.4825	7.34303	2	18.4614	22.9634	8.6944	10.2112	15.0826	3.39193	4	28.4815	30.5442	25.7249	35.2917	12.6481	11.1552	23.9743	4.03004	6	28.3633	56.4061	19.0582	67.6451	13.692	37.0329	10.6195	5
2.85205	21.8548	7.13317	14.494	7.36084	2	18.4593	22.9216	8.72111	10.2187	15.0802	3.37859	4	28.3797	30.5009	25.7067	35.3296	12.6496	11.1344	23.9502	4.0293	6	28.3842	56.1911	19.0311	67.5623	13.6956	36.9728	10.589	5
2.84415	21.8834	7.12689	14.5052	7.37827	2	18.4553	22.8767	8.74867	10.2255	15.0766	3.36443	4	28.2802	30.4544	25.6872	35.3651	12.6517	11.1147	23.9255	4.02811	6	28.4027	55.9727	19.0014	67.4674	13.6975	36.9083	10.5571	5
2.83628	21.9113	7.12065	14.516	7.39532	2	18.4493	22.8286	8.77705	10.2317	15.0717	3.34946	4	28.1829	30.4046	25.6663	35.3984	12.6546	11.0962	23.9005	4.0265	6	28.419	55.7511	18.9693	67.3607	13.6975	36.8395	10.5238	5
2.82843	21.9385	7.11447	14.5265	7.41201	2	18.4414	22.7775	8.80621	10.2372	15.0656	3.3337	4	28.0879	30.3517	25.6437	35.4296	12.6583	11.0788	23.875	4.02448	6	28.433	55.5268	18.9346	67.2422	13.6958	36.7665	10.489	5
2.8206	21.965	7.10836	14.5367	7.42834	2	18.4313	22.7233	8.83612	10.242	15.0582	3.31714	4	27.9956	30.2958	25.6193	35.459	12.6628	11.0624	23.8492	4.02206	6	28.4446	55.2999	18.8975	67.1121	13.6925	36.6893	10.4529	5
2.81279	21.991	7.10234	14.5467	7.44431	2	18.4191	22.666	8.86674	10.246	15.0495	3.29981	4	27.9059	30.237	25.5929	35.4867	12.6683	11.0472	23.823	4.01926	6	28.4539	55.0708	18.8578	66.9707	13.6875	36.6082	10.4156	5
2.805	22.0163	7.09645	14.5564	7.45993	2	18.4047	22.6057	8.89802	10.2494	15.0394	3.2817	4	27.819	30.1754	25.5644	35.513	12.6747	11.0331	23.7966	4.0161	6	28.461	54.8399	18.8156	66.8182	13.6811	36.5232	10.3769	5
2.79723	22.0412	7.0907	14.5659	7.47522	2	18.3881	22.5424	8.92994	10.2519	15.0281	3.26284	4	27.735	30.1111	25.5335	35.538	12.6822	11.0201	23.77	4.0126	6	28.4658	54.6074	18.7711	66.6548	13.6732	36.4344	10.337	5
2.78949	22.0655	7.08512	14.5753	7.49018	2	18.3692	22.4762	8.96246	10.2537	15.0154	3.24323	4	27.6542	30.0444	25.5001	35.562	12.6907	11.0081	23.7432	4.00879	6	28.4684	54.3737	18.7241	66.4808	13.664	36.3422	10.296	5
2.78176	22.0894	7.07973	14.5846	7.50482	2	18.3479	22.4071	8.99554	10.2548	15.0013	3.22289	4	27.5765	29.9752	25.4642	35.5851	12.7003	10.9972	23.7164	4.00469	6	28.4688	54.139	18.6748	66.2966	13.6536	36.2466	10.2539	5
2.77406	22.1128	7.07455	14.5937	7.51915	2	18.3242	22.3352	9.02914	10.255	14.9859	3.20184	4	27.5021	29.9038	25.4255	35.6076	12.7112	10.9874	23.6896	4.00032	6	28.4673	53.9038	18.6232	66.1025	13.642	36.1477	10.2107	5
2.76638	22.1359	7.0696	14.6028	7.53317	2	18.2981	22.2605	9.06322	10.2544	14.9691	3.18008	4	27.4312	29.8304	25.384	35.6298	12.7233	10.9786	23.6629	3.99572	6	28.4637	53.6683	18.5693	65.8989	13.6294	36.0459	10.1665	5
2.75872	22.1587	7.06491	14.6118	7.5469	2	18.2695	22.1832	9.09775	10.2531	14.9509	3.15764	4	27.3639	29.7551	25.3397	35.6517	12.7366	10.9709	23.6363	3.99091	6	28.4583	53.4328	18.5134	65.6862	13.6158	35.9413	10.1214	5
2.75108	22.1812	7.0605	14.6208	7.56034	2	18.2383	22.1033	9.13269	10.2509	14.9313	3.13453	4	27.3003	29.6781	25.2924	35.6738	12.7514	10.9643	23.61	3.98593	6	28.4511	53.1977	18.4553	65.4647	13.6014	35.8341	10.0754	5
2.74347	22.2034	7.0564	14.6299	7.57351	2	18.2045	22.0208	9.16801	10.2479	14.9103	3.11076	4	27.2405	29.5995	25.242	35.6961	12.7675	10.9587	23.5841	3.9808	6	28.4422	52.9633	18.3953	65.2351	13.5863	35.7245	10.0287	5
2.73587	22.2254	7.05262	14.639	7.5864	2	18.168	21.9358	9.20366	10.2441	14.8879	3.08637	4	27.1846	29.5196	25.1886	35.7189	12.7851	10.9541	23.5585	3.97556	6	28.4319	52.7299	18.3335	64.9976	13.5707	35.6127	9.98112	5
2.7283	22.2472	7.04919	14.6482	7.59903	2	18.1289	21.8485	9.23961	10.2395	14.8641	3.06137	4	27.1328	29.4385	25.1321	35.7425	12.8043	10.9505	23.5335	3.97025	6	28.4202	52.4977	18.2698	64.7529	13.5546	35.4991	9.93292	5
2.72074	22.2689	7.04613	14.6575	7.6114	2	18.0871	21.759	9.27582	10.234	14.839	3.03577	4	27.0852	29.3565	25.0725	35.767	12.825	10.948	23.509	3.96491	6	28.4074	52.2672	18.2046	64.5015	13.5382	35.3838	9.88411	5
2.71321	22.2905	7.04347	14.667	7.62352	2	18.0425	21.6673	9.31227	10.2278	14.8125	3.00961	4	27.0418	29.2738	25.0097	35.7928	12.8473	10.9464	23.4853	3.95956	6	28.3935	52.0385	18.1378	64.2438	13.5216	35.2671	9.83477	5
2.7057	22.312	7.04122	14.6766	7.63539	2	17.9951	21.5735	9.3489	10.2208	14.7846	2.9829	4	27.0028	29.1905	24.9439	35.82	12.8713	10.9458	23.4624	3.95426	6	28.3788	51.812	18.0697	63.9805	13.505	35.1492	9.78497	5
2.69821	22.3334	7.03942	14.6864	7.64702	2	17.9449	21.4778	9.38568	10.2129	14.7553	2.95566	4	26.9682	29.1069	24.875	35.8488	12.897	10.9462	23.4403	3.94904	6	28.3635	51.588	18.0003	63.7121	13.4885	35.0305	9.73478	5
2.69073	22.3549	7.03807	14.6965	7.65841	2	17.8919	21.3802	9.42258	10.2043	14.7247	2.92793	4	26.9382	29.0233	24.803	35.8795	12.9245	10.9476	23.4193	3.94395	6	28.3477	51.3667	17.9299	63.4392	13.4723	34.9112	9.68427	5
2.68328	22.3763	7.0372	14.7068	7.66956	2	17.836	21.2809	9.45957	10.1949	14.6928	2.89973	4	26.9129	28.9397	24.7281	35.9122	12.9538	10.9499	23.3994	3.93903	6	28.3317	51.1484	17.8586	63.1625	13.4565	34.7915	9.63352	5
2.67586	22.3978	7.03684	14.7173	7.68047	2	17.7772	21.1801	9.4966	10.1847	14.6596	2.87108	4	26.8924	28.8565	24.6503	35.9473	12.985	10.9531	23.3808	3.93431	6	28.3157	50.9333	17.7865	62.8825	13.4413	34.6719	9.58261	5
2.66845	22.4193	7.037	14.7282	7.69115	2	17.7155	21.0777	9.53363	10.1738	14.6251	2.84201	4	26.8766	28.7739	24.5697	35.9849	13.0181	10.9572	23.3634	3.92986	6	28.3	50.7216	17.7138	62.5999	13.4268	34.5524	9.5316	5
2.66106	22.4409	7.03771	14.7393	7.70159	2	17.6508	20.974	9.57064	10.1621	14.5894	2.81254	4	26.8658	28.6922	24.4864	36.0252	13.0531	10.9622	23.3475	3.92571	6	28.2847	50.5137	17.6407	62.3153	13.4132	34.4336	9.48058	5
2.65369	22.4626	7.03898	14.7508	7.71179	2	17.5833	20.8692	9.60759	10.1497	14.5525	2.78272	4	26.86	28.6115	24.4004	36.0685	13.0901	10.9681	23.3331	3.92191	6	28.2702	50.3098	17.5674	62.0294	13.4007	34.3155	9.42961	5
2.64634	22.4843	7.04084	14.7626	7.72174	2	17.5129	20.7632	9.64444	10.1366	14.5143	2.75257	4	26.8593	28.5321	24.312	36.1149	13.1292	10.9749	23.3204	3.9185	6	28.2567	50.1099	17.4942	61.7429	13.3894	34.1986	9.37877	5
2.63902	22.5062	7.0433	14.7748	7.73145	2	17.4395	20.6564	9.68116	10.1229	14.475	2.72212	4	26.8636	28.4542	24.2213	36.1646	13.1703	10.9824	23.3094	3.91554	6	28.2445	49.9145	17.421	61.4564	13.3795	34.0832	9.32813	5
2.63171	22.5282	7.04639	14.7873	7.7409	2	17.3632	20.5487	9.7177	10.1084	14.4345	2.69141	4	26.8732	28.3781	24.1283	36.2179	13.2136	10.9908	23.3003	3.91307	6	28.2337	49.7235	17.3483	61.1705	13.3711	33.9694	9.27777	5
2.62442	22.5503	7.05013	14.8002	7.75008	2	17.284	20.4404	9.75405	10.0933	14.393	2.66046	4	26.888	28.304	24.0333	36.2748	13.2589	11	23.2932	3.91114	6	28.2248	49.5373	17.2762	60.886	13.3645	33.8577	9.22775	5
2.61716	22.5725	7.05452	14.8135	7.75898	2	17.202	20.3317	9.79016	10.0776	14.3504	2.62932	4	26.9081	28.2321	23.9364	36.3356	13.3065	11.0099	23.2881	3.90978	6	28.218	49.3559	17.2048	60.6035	13.3597	33.7484	9.17814	5
2.60991	22.5948	7.0596	14.8272	7.7676	2	17.1171	20.2226	9.82599	10.0613	14.3068	2.59801	4	26.9336	28.1627	23.8378	36.4005	13.3562	11.0206	23.2852	3.90906	6	28.2136	49.1796	17.1345	60.3238	13.357	33.6417	9.12902	5
2.60268	22.6172	7.06537	14.8413	7.77592	2	17.0294	20.1133	9.86153	10.0445	14.2622	2.56658	4	26.9644	28.096	23.7377	36.4696	13.4081	11.032	23.2846	3.90901	6	28.2119	49.0084	17.0654	60.0474	13.3565	33.5379	9.08043	5
2.59548	22.6397	7.07186	14.8558	7.78393	2	16.9389	20.0041	9.89672	10.0271	14.2167	2.53507	4	27.0007	28.0323	23.6364	36.543	13.4622	11.0441	23.2864	3.90968	6	28.2132	48.8425	16.9978	59.7751	13.3585	33.4374	9.03246	5
2.58829	22.6623	7.07908	14.8707	7.79161	2	16.8456	19.8949	9.93155	10.0091	14.1703	2.50351	4	27.0424	27.9716	23.5339	36.621	13.5186	11.0568	23.2907	3.91111	6	28.2178	48.682	16.9318	59.5074	13.363	33.3404	8.98515	5
2.58112	22.6849	7.08705	14.886	7.79894	2	16.7497	19.786	9.96597	9.9907	14.1231	2.47194	4	27.0896	27.9144	23.4305	36.7036	13.5773	11.0702	23.2976	3.91334	6	28.2259	48.5269	16.8677	59.2452	13.3702	33.2472	8.93857	5
2.57398	22.7076	7.09578	14.9017	7.8059	2	16.6511	19.6776	9.99996	9.97181	14.0751	2.44041	4	27.1422	27.8607	23.3264	36.7911	13.6382	11.0842	23.3071	3.91642	6	28.238	48.3775	16.8058	58.989	13.3803	33.1581	8.89278	5
2.56685	22.7302	7.10529	14.9178	7.81248	2	16.55	19.5697	10.0335	9.95248	14.0264	2.40896	4	27.2004	27.8108	23.2219	36.8835	13.7014	11.0987	23.3194	3.92037	6	28.2543	48.2336	16.7462	58.7394	13.3934	33.0734	8.84782	5
2.55974	22.7529	7.11559	14.9342	7.81864	2	16.4463	19.4626	10.0665	9.93275	13.977	2.37763	4	27.2641	27.7649	23.1171	36.9809	13.7668	11.1139	23.3346	3.92525	6	28.2751	48.0954	16.6892	58.4971	13.4098	32.9933	8.80374	5
2.55266	22.7755	7.12671	14.9511	7.82438	2	16.3402	19.3564	10.099	9.91264	13.9271	2.34647	4	27.3333	27.7233	23.0124	37.0835	13.8346	11.1295	23.3527	3.93107	6	28.3008	47.963	16.635	58.2628	13.4295	32.9182	8.7606	5
2.54559	22.798	7.13864	14.9683	7.82966	2	16.2317	19.2513	10.131	9.89218	13.8765	2.31552	4	27.4079	27.6859	22.9079	37.1913	13.9046	11.1456	23.3739	3.93787	6	28.3316	47.8362	16.5838	58.0369	13.4528	32.8483	8.71844	5
2.53854	22.8203	7.15141	14.9859	7.83446	2	16.121	19.1474	10.1623	9.87141	13.8255	2.28483	4	27.4881	27.6532	22.8039	37.3046	13.9769	11.1622	23.3981	3.94569	6	28.3679	47.7153	16.5359	57.8201	13.4797	32.7838	8.6773	5
2.53151	22.8425	7.16502	15.0038	7.83874	2	16.0081	19.0448	10.1931	9.85036	13.7741	2.25445	4	27.5737	27.6251	22.7006	37.4232	14.0514	11.1792	23.4256	3.95454	6	28.4099	47.6	16.4915	57.613	13.5104	32.725	8.63721	5
2.5245	22.8645	7.1795	15.022	7.84249	2	15.8931	18.9437	10.2232	9.82905	13.7223	2.22442	4	27.6647	27.602	22.5983	37.5475	14.1282	11.1966	23.4562	3.96445	6	28.4581	47.4905	16.4508	57.4161	13.545	32.6721	8.59822	5
2.51751	22.8862	7.19485	15.0405	7.84568	2	15.7762	18.8443	10.2527	9.80752	13.6702	2.1948	4	27.7612	27.5839	22.4972	37.6773	14.2073	11.2144	23.4902	3.97545	6	28.5126	47.3867	16.4139	57.23	13.5838	32.6254	8.56036	5
2.51054	22.9076	7.21107	15.0593	7.84826	2	15.6574	18.7466	10.2815	9.7858	13.6178	2.16564	4	27.863	27.571	22.3976	37.8127	14.2885	11.2325	23.5276	3.98755	6	28.5737	47.2886	16.3812	57.0551	13.6267	32.5851	8.52364	5
2.50359	22.9286	7.22819	15.0784	7.85022	2	15.5368	18.6509	10.3095	9.76392	13.5653	2.13698	4	27.9701	27.5634	22.2997	37.9539	14.3719	11.251	23.5683	4.00075	6	28.6419	47.196	16.3529	56.892	13.674	32.5514	8.48811	5
2.49666	22.9493	7.24622	15.0977	7.85152	2	15.4147	18.5572	10.3369	9.74191	13.5127	2.10888	4	28.0825	27.5613	22.2038	38.1008	14.4575	11.2697	23.6126	4.01509	6	28.7173	47.109	16.329	56.7411	13.7258	32.5244	8.45378	5
2.48975	22.9694	7.26515	15.1173	7.85212	2	15.291	18.4656	10.3635	9.7198	13.46	2.0814	4	28.2	27.5647	22.11	38.2536	14.5452	11.2887	23.6604	4.03056	6	28.8003	47.0274	16.3099	56.6028	13.7821	32.5045	8.42068	5
2.48285	22.989	7.28501	15.137	7.852	2	15.166	18.3764	10.3893	9.69761	13.4073	2.05457	4	28.3227	27.5738	22.0187	38.4121	14.635	11.3078	23.7117	4.04717	6	28.8911	46.9511	16.2958	56.4777	13.8431	32.4918	8.38881	5
2.47598	23.0081	7.3058	15.1569	7.85113	2	15.0397	18.2896	10.4144	9.67539	13.3548	2.02845	4	28.4504	27.5886	21.93	38.5764	14.7269	11.3272	23.7666	4.06491	6	28.9899	46.8801	16.2868	56.366	13.9089	32.4864	8.3582	5
2.46913	23.0264	7.32752	15.177	7.84946	2	14.9124	18.2053	10.4386	9.65316	13.3024	2.0031	4	28.5831	27.6092	21.8442	38.7466	14.8207	11.3467	23.8251	4.0838	6	29.0972	46.8142	16.283	56.2682	13.9796	32.4884	8.32886	5
2.46229	23.0441	7.35019	15.1972	7.84697	2	14.7842	18.1236	10.4621	9.63094	13.2502	1.97856	4	28.7207	27.6358	21.7615	38.9226	14.9166	11.3664	23.8873	4.10382	6	29.213	46.7533	16.2848	56.1846	14.0553	32.4982	8.30079	5
2.45547	23.0611	7.37381	15.2174	7.84362	2	14.6552	18.0447	10.4847	9.60876	13.1983	1.95488	4	28.8631	27.6683	21.6822	39.1045	15.0143	11.3861	23.9531	4.12497	6	29.3378	46.6973	16.2922	56.1155	14.136	32.5157	8.274	5
2.44867	23.0772	7.39839	15.2378	7.83938	2	14.5256	17.9686	10.5064	9.58666	13.1468	1.93212	4	29.0101	27.7067	21.6063	39.2921	15.114	11.406	24.0225	4.14723	6	29.4716	46.6459	16.3054	56.0612	14.2218	32.5412	8.24851	5
2.44189	23.0924	7.42393	15.2582	7.83422	2	14.3955	17.8954	10.5274	9.56464	13.0957	1.91031	4	29.1618	27.7512	21.5343	39.4854	15.2154	11.4258	24.0957	4.1706	6	29.6147	46.5991	16.3245	56.0219	14.3128	32.5746	8.2243	5
2.43513	23.1067	7.45044	15.2785	7.82811	2	14.2651	17.8252	10.5474	9.54275	13.0451	1.8895	4	29.3178	27.8017	21.4661	39.6845	15.3186	11.4457	24.1724	4.19505	6	29.7674	46.5567	16.3498	55.998	14.4091	32.6162	8.20139	5
2.42839	23.1199	7.47792	15.2989	7.82101	2	14.1346	17.7581	10.5666	9.52101	12.9951	1.86974	4	29.4782	27.8582	21.4021	39.8892	15.4235	11.4656	24.2528	4.22057	6	29.9299	46.5185	16.3813	55.9896	14.5106	32.666	8.17978	5
2.42167	23.1322	7.50639	15.3193	7.8129	2	14.0042	17.694	10.5849	9.49942	12.9456	1.85106	4	29.6428	27.9208	21.3424	40.0995	15.5301	11.4854	24.3368	4.24713	6	30.1023	46.4843	16.4192	55.9968	14.6175	32.724	8.15945	5
2.41496	23.1433	7.53583	15.3396	7.80374	2	13.8739	17.6332	10.6024	9.47803	12.8969	1.8335	4	29.8115	27.9893	21.2872	40.3152	15.6382	11.5052	24.4244	4.27471	6	30.2848	46.454	16.4636	56.0199	14.7298	32.7904	8.14042	5
2.40827	23.1533	7.56626	15.3598	7.79352	2	13.7441	17.5756	10.619	9.45684	12.8489	1.81709	4	29.9841	28.0638	21.2367	40.5364	15.7478	11.5248	24.5156	4.30328	6	30.4776	46.4272	16.5145	56.0589	14.8475	32.8651	8.12268	5
2.40161	23.1621	7.59768	15.3799	7.78219	2	13.6148	17.5213	10.6347	9.43587	12.8016	1.80186	4	30.1604	28.1441	21.1909	40.7629	15.8588	11.5444	24.6102	4.33281	6	30.6809	46.4039	16.5722	56.1139	14.9706	32.9483	8.10621	5
2.39496	23.1696	7.63008	15.3998	7.76975	2	13.4862	17.4702	10.6495	9.41515	12.7553	1.78783	4	30.3403	28.2303	21.1501	40.9946	15.9712	11.5638	24.7084	4.36327	6	30.8948	46.3839	16.6367	56.1849	15.0991	33.0399	8.09103	5
2.38833	23.1758	7.66348	15.4196	7.75616	2	13.3585	17.4226	10.6634	9.39468	12.7098	1.77503	4	30.5237	28.3223	21.1143	41.2314	16.0848	11.583	24.8099	4.39463	6	31.1194	46.3668	16.708	56.2721	15.2331	33.1399	8.07711	5
2.38171	23.1807	7.69787	15.4393	7.74141	2	13.232	17.3782	10.6765	9.37449	12.6653	1.76346	4	30.7104	28.4199	21.0838	41.4731	16.1997	11.6021	24.9148	4.42685	6	31.3548	46.3525	16.7863	56.3754	15.3724	33.2483	8.06447	5
2.37512	23.1842	7.73326	15.4587	7.72548	2	13.1066	17.3373	10.6887	9.35458	12.6218	1.75315	4	30.9001	28.5231	21.0586	41.7196	16.3156	11.6209	25.023	4.45989	6	31.6012	46.3408	16.8716	56.4947	15.5172	33.3651	8.05309	5
2.36854	23.1863	7.76964	15.478	7.70835	2	12.9827	17.2997	10.7001	9.33497	12.5794	1.74408	4	31.0927	28.6318	21.0387	41.9707	16.4326	11.6395	25.1343	4.49371	6	31.8586	46.3315	16.964	56.63	15.6673	33.4903	8.04296	5
2.36199	23.187	7.80702	15.497	7.69001	2	12.8604	17.2654	10.7106	9.31567	12.538	1.73627	4	31.2881	28.7458	21.0244	42.2263	16.5505	11.6579	25.2488	4.52826	6	32.1271	46.3243	17.0634	56.7812	15.8228	33.6237	8.03408	5
2.35545	23.1863	7.84539	15.5158	7.67044	2	12.7398	17.2346	10.7203	9.29668	12.4978	1.7297	4	31.486	28.865	21.0157	42.4861	16.6693	11.676	25.3663	4.56352	6	32.4068	46.3189	17.17	56.9481	15.9835	33.7655	8.02645	5
2.34892	23.184	7.88475	15.5344	7.64965	2	12.6211	17.207	10.7291	9.278	12.4588	1.72436	4	31.6862	28.9892	21.0126	42.7501	16.7888	11.6938	25.4868	4.59943	6	32.6976	46.3152	17.2838	57.1307	16.1495	33.9154	8.02006	5
2.34242	23.1803	7.92511	15.5527	7.62762	2	12.5045	17.1827	10.7372	9.25966	12.421	1.72023	4	31.8885	29.1183	21.0152	43.0179	16.909	11.7113	25.61	4.63594	6	32.9997	46.3129	17.4047	57.3287	16.3206	34.0733	8.01491	5
2.33593	23.1752	7.96645	15.5708	7.60435	2	12.3902	17.1617	10.7444	9.24164	12.3845	1.71729	4	32.0928	29.2522	21.0236	43.2894	17.0298	11.7284	25.736	4.67301	6	33.313	46.3118	17.5327	57.5419	16.4968	34.2393	8.01099	5
2.32947	23.1685	8.00879	15.5886	7.57985	2	12.2782	17.1439	10.7509	9.22395	12.3492	1.71551	4	32.2987	29.3906	21.0377	43.5643	17.151	11.7452	25.8646	4.7106	6	33.6374	46.3116	17.668	57.7701	16.6781	34.413	8.00829	5
2.32302	23.1603	8.0521	15.6062	7.55411	2	12.1688	17.1292	10.7566	9.20658	12.3153	1.71486	4	32.506	29.5333	21.0577	43.8424	17.2727	11.7616	25.9956	4.74864	6	33.9731	46.3122	17.8103	58.0129	16.8643	34.5946	8.00682	5
2.31659	23.1507	8.0964	15.6236	7.52715	2	12.0621	17.1177	10.7616	9.18955	12.2827	1.7153	4	32.7146	29.6802	21.0835	44.1234	17.3946	11.7777	26.129	4.78709	6	34.3198	46.3132	17.9598	58.2702	17.0552	34.7837	8.00657	5
2.31017	23.1396	8.14168	15.6407	7.49897	2	11.9582	17.1091	10.7658	9.17284	12.2515	1.71678	4	32.9242	29.8311	21.1152	44.4071	17.5167	11.7934	26.2646	4.8259	6	34.6777	46.3145	18.1163	58.5416	17.2509	34.9802	8.00754	5
2.30378	23.1271	8.18793	15.6575	7.4696	2	11.8572	17.1035	10.7694	9.15644	12.2216	1.71926	4	33.1345	29.9858	21.1526	44.6931	17.6389	11.8086	26.4023	4.86501	6	35.0465	46.3158	18.2798	58.8266	17.4512	35.184	8.00973	5
2.2974	23.1132	8.23515	15.6742	7.43905	2	11.7593	17.1008	10.7722	9.14036	12.1932	1.72269	4	33.3453	30.1439	21.1959	44.9813	17.7611	11.8235	26.5418	4.90437	6	35.4261	46.3169	18.4502	59.1251	17.6559	35.3948	8.01313	5
2.29104	23.098	8.28334	15.6907	7.40733	2	11.6646	17.1009	10.7744	9.12458	12.1661	1.72701	4	33.5564	30.3054	21.245	45.2711	17.8831	11.8378	26.6832	4.94393	6	35.8165	46.3175	18.6276	59.4365	17.865	35.6126	8.01774	5
2.28469	23.0815	8.33249	15.707	7.37449	2	11.5732	17.1036	10.776	9.10909	12.1405	1.73218	4	33.7675	30.47	21.2998	45.5625	18.005	11.8518	26.8261	4.98363	6	36.2176	46.3174	18.8117	59.7604	18.0782	35.837	8.02356	5
2.27837	23.0637	8.38258	15.7231	7.34054	2	11.4853	17.1089	10.777	9.09389	12.1163	1.73813	4	33.9784	30.6374	21.3603	45.855	18.1265	11.8653	26.9705	5.02341	6	36.629	46.3165	19.0024	60.0964	18.2954	36.068	8.03059	5
2.27206	23.0447	8.43363	15.7391	7.30551	2	11.4008	17.1167	10.7773	9.07895	12.0934	1.7448	4	34.1888	30.8074	21.4264	46.1482	18.2476	11.8783	27.1161	5.06322	6	37.0508	46.3144	19.1998	60.444	18.5165	36.3051	8.03883	5
2.26577	23.0245	8.48562	15.7551	7.26945	2	11.3199	17.1268	10.7771	9.06426	12.072	1.75213	4	34.3984	30.9797	21.4981	46.4419	18.3682	11.8908	27.2628	5.10299	6	37.4827	46.311	19.4037	60.8027	18.7412	36.5483	8.04826	5
2.25949	23.0033	8.53855	15.7709	7.23239	2	11.2427	17.1391	10.7764	9.04982	12.052	1.76007	4	34.607	31.1542	21.5752	46.7357	18.4881	11.9028	27.4105	5.14268	6	37.9244	46.3061	19.6139	61.172	18.9695	36.7972	8.05889	5
2.25324	22.9812	8.5924	15.7868	7.19438	2	11.1693	17.1536	10.7751	9.03559	12.0334	1.76855	4	34.8143	31.3305	21.6578	47.0291	18.6073	11.9143	27.5589	5.18221	6	38.3758	46.2993	19.8303	61.5514	19.201	37.0516	8.07072	5
2.247	22.9581	8.64717	15.8026	7.15547	2	11.0997	17.17	10.7733	9.02157	12.0162	1.77751	4	35.02	31.5084	21.7458	47.3218	18.7257	11.9253	27.7078	5.22154	6	38.8366	46.2907	20.0528	61.9402	19.4357	37.3112	8.08373	5
2.24078	22.9342	8.70286	15.8185	7.11569	2	11.0339	17.1883	10.7711	9.00773	12.0003	1.78689	4	35.2239	31.6876	21.8389	47.6135	18.8431	11.9358	27.8571	5.2606	6	39.3065	46.2798	20.2812	62.338	19.6732	37.5757	8.09792	5
2.23457	22.9097	8.75945	15.8346	7.07512	2	10.9721	17.2083	10.7684	8.99405	11.9857	1.79663	4	35.4257	31.8679	21.9371	47.9037	18.9594	11.9458	28.0066	5.29932	6	39.7853	46.2666	20.5153	62.7441	19.9135	37.845	8.11329	5
2.22839	22.8845	8.81693	15.8507	7.03379	2	10.9142	17.2299	10.7654	8.98051	11.9725	1.80667	4	35.6251	32.049	22.0404	48.1919	19.0746	11.9552	28.156	5.33766	6	40.2726	46.2509	20.755	63.1578	20.1562	38.1185	8.12982	5
2.22222	22.8589	8.8753	15.8671	6.99179	2	10.8604	17.2528	10.7619	8.96709	11.9605	1.81696	4	35.8219	32.2307	22.1485	48.4778	19.1885	11.9641	28.3053	5.37555	6	40.7682	46.2324	21.0002	63.5787	20.4011	38.3961	8.1475	5
2.21606	22.8329	8.93455	15.8837	6.94916	2	10.8105	17.2771	10.758	8.95376	11.9498	1.82744	4	36.0158	32.4126	22.2613	48.761	19.3011	11.9725	28.4541	5.41292	6	41.2717	46.211	21.2505	64.0059	20.648	38.6774	8.16632	5
2.20993	22.8066	8.99466	15.9006	6.90597	2	10.7646	17.3024	10.7538	8.94051	11.9403	1.83805	4	36.2065	32.5946	22.3788	49.041	19.4123	11.9803	28.6022	5.44971	6	41.7827	46.1865	21.5059	64.439	20.8966	38.9622	8.18626	5
2.20381	22.7802	9.05564	15.9179	6.86229	2	10.7228	17.3287	10.7493	8.9273	11.932	1.84874	4	36.3937	32.7764	22.5008	49.3173	19.5218	11.9875	28.7496	5.48587	6	42.301	46.1587	21.7661	64.8771	21.1468	39.2499	8.20731	5
2.19771	22.7538	9.11745	15.9356	6.81819	2	10.685	17.3558	10.7444	8.9141	11.9248	1.85946	4	36.5771	32.9577	22.627	49.5896	19.6297	11.9942	28.8959	5.52134	6	42.826	46.1276	22.0308	65.3195	21.3982	39.5404	8.22945	5
2.19162	22.7276	9.18011	15.9539	6.77375	2	10.6511	17.3836	10.7393	8.90091	11.9187	1.87016	4	36.7566	33.1382	22.7575	49.8573	19.7359	12.0004	29.041	5.55604	6	43.3575	46.0928	22.2999	65.7657	21.6505	39.8333	8.25265	5
2.18556	22.7017	9.24359	15.9726	6.72904	2	10.6213	17.4119	10.7339	8.88768	11.9137	1.8808	4	36.9318	33.3177	22.892	50.12	19.8402	12.006	29.1846	5.58992	6	43.8949	46.0542	22.5732	66.2148	21.9035	40.1281	8.27688	5
2.1795	22.6762	9.30788	15.992	6.68413	2	10.5954	17.4405	10.7282	8.87439	11.9096	1.89134	4	37.1024	33.496	23.0303	50.3773	19.9425	12.011	29.3266	5.62292	6	44.4379	46.0118	22.8503	66.6662	22.157	40.4246	8.30213	5
2.17347	22.6512	9.37297	16.0121	6.63912	2	10.5733	17.4692	10.7224	8.86102	11.9065	1.90172	4	37.2683	33.6728	23.1723	50.6287	20.0428	12.0155	29.4667	5.65497	6	44.9861	45.9653	23.131	67.1191	22.4106	40.7224	8.32836	5
2.16745	22.627	9.43886	16.0329	6.59406	2	10.5552	17.498	10.7163	8.84753	11.9042	1.91191	4	37.4291	33.8478	23.3179	50.8737	20.141	12.0194	29.6048	5.68602	6	45.5389	45.9147	23.4152	67.5728	22.664	41.0211	8.35553	5
2.16145	22.6036	9.50551	16.0546	6.54906	2	10.5408	17.5266	10.71	8.8339	11.9028	1.92187	4	37.5845	34.0208	23.4668	51.1119	20.2369	12.0228	29.7406	5.71601	6	46.0959	45.8597	23.7024	68.0264	22.917	41.3203	8.38362	5
2.15547	22.5813	9.57293	16.0771	6.50418	2	10.5301	17.5549	10.7035	8.82011	11.9021	1.93157	4	37.7344	34.1917	23.6188	51.3428	20.3305	12.0256	29.874	5.74488	6	46.6566	45.8004	23.9925	68.4794	23.1692	41.6196	8.41258	5
2.1495	22.5601	9.6411	16.1006	6.45952	2	10.5231	17.5827	10.6968	8.80612	11.9022	1.94098	4	37.8784	34.3601	23.7739	51.566	20.4218	12.0279	30.0047	5.77256	6	47.2206	45.7364	24.2851	68.9309	23.4204	41.9187	8.44237	5
2.14355	22.5403	9.71	16.1252	6.41515	2	10.5196	17.6099	10.69	8.79192	11.9029	1.95006	4	38.0164	34.5258	23.9318	51.781	20.5105	12.0297	30.1325	5.79902	6	47.7873	45.6678	24.58	69.3801	23.6703	42.2171	8.47294	5
2.13761	22.5219	9.77962	16.1508	6.37116	2	10.5196	17.6363	10.683	8.77746	11.9041	1.95878	4	38.1481	34.6886	24.0923	51.9873	20.5967	12.0309	30.2573	5.82417	6	48.3562	45.5945	24.8769	69.8263	23.9185	42.5144	8.50425	5
2.13169	22.5052	9.84995	16.1776	6.32764	2	10.523	17.6617	10.6759	8.76274	11.9058	1.96711	4	38.2732	34.8483	24.2552	52.1846	20.6802	12.0317	30.3789	5.84799	6	48.9268	45.5162	25.1754	70.2687	24.1647	42.8104	8.53624	5
2.12579	22.4903	9.92096	16.2056	6.28467	2	10.5296	17.6861	10.6686	8.74772	11.908	1.97504	4	38.3916	35.0047	24.4204	52.3723	20.7611	12.0319	30.497	5.8704	6	49.4985	45.433	25.4752	70.7066	24.4086	43.1044	8.56887	5
2.11991	22.4773	9.99265	16.235	6.24232	2	10.5394	17.7092	10.6612	8.73238	11.9106	1.98254	4	38.503	35.1576	24.5877	52.5501	20.8391	12.0316	30.6115	5.89136	6	50.0709	45.3448	25.7762	71.1392	24.6499	43.3962	8.60207	5
2.11404	22.4664	10.065	16.2657	6.2007	2	10.5523	17.7309	10.6537	8.7167	11.9134	1.98959	4	38.6073	35.3068	24.7568	52.7176	20.9143	12.0309	30.7223	5.91083	6	50.6433	45.2514	26.0778	71.5657	24.8883	43.6853	8.6358	5
2.10818	22.4577	10.138	16.2978	6.15986	2	10.5681	17.7511	10.646	8.70066	11.9164	1.99617	4	38.7041	35.452	24.9275	52.8743	20.9865	12.0297	30.829	5.92874	6	51.2153	45.1528	26.3798	71.9855	25.1234	43.9713	8.66998	5
2.10235	22.4514	10.2116	16.3315	6.1199	2	10.5866	17.7695	10.6382	8.68423	11.9196	2.00226	4	38.7933	35.5932	25.0997	53.0198	21.0558	12.028	30.9316	5.94507	6	51.7862	45.0489	26.6819	72.3976	25.355	44.2539	8.70455	5
2.09652	22.4475	10.2858	16.3667	6.08089	2	10.6078	17.7862	10.6302	8.66739	11.9229	2.00784	4	38.8748	35.7301	25.2732	53.1538	21.122	12.0259	31.03	5.95976	6	52.3555	44.9397	26.9836	72.8015	25.5827	44.5326	8.73946	5
2.09072	22.4464	10.3605	16.4035	6.04291	2	10.6315	17.8009	10.6221	8.65012	11.9262	2.01291	4	38.9483	35.8626	25.4477	53.2759	21.185	12.0234	31.1238	5.97277	6	52.9226	44.8251	27.2848	73.1964	25.8062	44.807	8.77462	5
2.08493	22.448	10.4359	16.4419	6.00604	2	10.6576	17.8135	10.6138	8.63242	11.9293	2.01744	4	39.0137	35.9905	25.6231	53.3858	21.245	12.0205	31.2131	5.98406	6	53.487	44.705	27.5849	73.5815	26.0251	45.0767	8.80999	5
2.07916	22.4524	10.5118	16.4821	5.97034	2	10.6859	17.8239	10.6054	8.61425	11.9324	2.02144	4	39.0709	36.1136	25.7992	53.4831	21.3017	12.0172	31.2976	5.99361	6	54.0482	44.5795	27.8838	73.9561	26.2393	45.3414	8.84547	5
2.0734	22.4599	10.5882	16.524	5.93589	2	10.7163	17.832	10.5969	8.59561	11.9352	2.02489	4	39.1196	36.2318	25.9756	53.5675	21.3551	12.0135	31.3772	6.00137	6	54.6054	44.4484	28.1809	74.3195	26.4483	45.6005	8.88101	5
2.06766	22.4705	10.665	16.5678	5.90274	2	10.7486	17.8376	10.5881	8.57647	11.9377	2.02777	4	39.1598	36.345	26.1524	53.6387	21.4053	12.0095	31.4518	6.00732	6	55.1582	44.3118	28.476	74.6711	26.6518	45.8538	8.91653	5
2.06194	22.4844	10.7424	16.6134	5.87098	2	10.7827	17.8407	10.5792	8.55684	11.9399	2.0301	4	39.1913	36.453	26.3291	53.6965	21.4521	12.0052	31.5212	6.01143	6	55.706	44.1696	28.7687	75.0102	26.8496	46.1008	8.95197	5
2.05623	22.5015	10.8202	16.6609	5.84065	2	10.8183	17.8412	10.57	8.5367	11.9416	2.03186	4	39.214	36.5558	26.5057	53.7406	21.4955	12.0007	31.5854	6.01367	6	56.2482	44.0217	29.0586	75.3361	27.0413	46.3412	8.98723	5
2.05053	22.5221	10.8984	16.7102	5.81182	2	10.8554	17.8389	10.5607	8.51603	11.9427	2.03304	4	39.2279	36.6531	26.6819	53.7708	21.5355	11.9958	31.6442	6.01403	6	56.7843	43.8683	29.3454	75.6482	27.2266	46.5746	9.02227	5
2.04486	22.5461	10.977	16.7616	5.78453	2	10.8938	17.8337	10.551	8.49484	11.9433	2.03365	4	39.2327	36.7448	26.8575	53.7869	21.5721	11.9908	31.6975	6.01249	6	57.3137	43.7093	29.6287	75.9458	27.4053	46.8006	9.05699	5
2.0392	22.5737	11.056	16.8149	5.75885	2	10.9332	17.8256	10.5412	8.47311	11.9433	2.03368	4	39.2285	36.831	27.0323	53.7886	21.6052	11.9855	31.7452	6.00904	6	57.8358	43.5447	29.9081	76.2285	27.577	47.0188	9.09133	5
2.03355	22.605	11.1353	16.8702	5.73481	2	10.9736	17.8146	10.5311	8.45084	11.9425	2.03313	4	39.2153	36.9114	27.206	53.7759	21.6349	11.9801	31.7873	6.00366	6	58.3502	43.3745	30.1832	76.4955	27.7415	47.229	9.12521	5
2.02792	22.6399	11.215	16.9274	5.71247	2	11.0147	17.8004	10.5206	8.42803	11.941	2.03201	4	39.1928	36.986	27.3786	53.7487	21.6611	11.9745	31.8236	5.99635	6	58.8562	43.1987	30.4537	76.7463	27.8985	47.4307	9.15857	5
2.0223	22.6786	11.2949	16.9867	5.69185	2	11.0565	17.7831	10.5099	8.40468	11.9385	2.03032	4	39.1612	37.0548	27.5497	53.7067	21.6837	11.9689	31.8542	5.98711	6	59.3535	43.0174	30.7192	76.9805	28.0477	47.6236	9.19132	5
2.0167	22.721	11.375	17.048	5.67299	2	11.0986	17.7626	10.4988	8.38079	11.9352	2.02805	4	39.1203	37.1176	27.7192	53.65	21.7029	11.9631	31.8789	5.97593	6	59.8413	42.8306	30.9793	77.1974	28.1889	47.8075	9.22342	5
2.01112	22.7672	11.4553	17.1113	5.65593	2	11.141	17.7389	10.4874	8.35636	11.9309	2.02522	4	39.0703	37.1743	27.8869	53.5785	21.7186	11.9574	31.8976	5.96284	6	60.3193	42.6383	31.2337	77.3967	28.3218	47.982	9.25477	5
2.00555	22.8172	11.5359	17.1765	5.64069	2	11.1835	17.7119	10.4755	8.33139	11.9256	2.02182	4	39.011	37.225	28.0525	53.4922	21.7308	11.9516	31.9105	5.94782	6	60.787	42.4406	31.482	77.5778	28.4463	48.1467	9.28533	5
2	22.8711	11.6165	17.2438	5.62729	2	11.2259	17.6816	10.4633	8.3059	11.9192	2.01786	4	38.9425	37.2695	28.2158	53.3911	21.7395	11.9459	31.9174	5.93091	6	61.2438	42.2376	31.7239	77.7404	28.562	48.3015	9.31502	5
1.99446	22.9287	11.6972	17.313	5.61575	2	11.268	17.6479	10.4506	8.27988	11.9116	2.01336	4	38.8649	37.3079	28.3767	53.2752	21.7447	11.9402	31.9183	5.9121	6	61.6893	42.0292	31.9589	77.8841	28.6687	48.446	9.34378	5
1.98894	22.9902	11.778	17.3841	5.60608	2	11.3098	17.6109	10.4375	8.25336	11.9029	2.00831	4	38.7781	37.3401	28.535	53.1447	21.7465	11.9347	31.9132	5.89144	6	62.1231	41.8156	32.1868	78.0084	28.7664	48.58	9.37155	5
1.98343	23.0555	11.8588	17.4571	5.5983	2	11.3509	17.5705	10.4238	8.22633	11.8929	2.00272	4	38.6824	37.3661	28.6904	52.9996	21.7448	11.9293	31.9021	5.86893	6	62.5447	41.5968	32.4071	78.113	28.8546	48.7033	9.39828	5
1.97794	23.1244	11.9396	17.532	5.59241	2	11.3913	17.5267	10.4097	8.19882	11.8816	1.9966	4	38.5776	37.3858	28.8427	52.8401	21.7398	11.9241	31.885	5.84462	6	62.9537	41.373	32.6196	78.1977	28.9334	48.8155	9.4239	5
1.97247	23.1971	12.0203	17.6087	5.5884	2	11.4308	17.4795	10.395	8.17083	11.869	1.98996	4	38.464	37.3993	28.9917	52.6664	21.7314	11.9191	31.862	5.81853	6	63.3498	41.1442	32.8239	78.2622	29.0025	48.9165	9.44838	5
1.967	23.2735	12.1009	17.6872	5.58628	2	11.4692	17.429	10.3797	8.14238	11.8551	1.98282	4	38.3416	37.4065	29.1373	52.4786	21.7196	11.9144	31.833	5.79069	6	63.7325	40.9105	33.0197	78.3062	29.0617	49.0061	9.47165	5
1.96156	23.3534	12.1813	17.7673	5.58604	2	11.5064	17.3752	10.3638	8.11349	11.8397	1.97517	4	38.2106	37.4074	29.2793	52.2769	21.7046	11.91	31.7981	5.76116	6	64.1014	40.6721	33.2066	78.3295	29.111	49.0841	9.49367	5
1.95613	23.4368	12.2615	17.8492	5.58767	2	11.5423	17.318	10.3473	8.08418	11.823	1.96703	4	38.0711	37.4022	29.4174	52.0617	21.6864	11.9059	31.7574	5.72996	6	64.4563	40.429	33.3844	78.332	29.1502	49.1504	9.51439	5
1.95071	23.5237	12.3414	17.9325	5.59114	2	11.5767	17.2576	10.3302	8.05447	11.8047	1.95842	4	37.9232	37.3907	29.5515	51.8331	21.6649	11.9022	31.7109	5.69716	6	64.7969	40.1813	33.5527	78.3134	29.1792	49.2047	9.53379	5
1.94531	23.6139	12.421	18.0174	5.59644	2	11.6094	17.194	10.3124	8.02437	11.785	1.94934	4	37.7671	37.3731	29.6814	51.5916	21.6403	11.8989	31.6587	5.66279	6	65.1227	39.9293	33.7113	78.2739	29.1979	49.247	9.55181	5
1.93992	23.7073	12.5002	18.1037	5.60355	2	11.6403	17.1272	10.2938	7.99391	11.7638	1.9398	4	37.603	37.3493	29.8069	51.3375	21.6127	11.8961	31.6009	5.62692	6	65.4336	39.6729	33.8598	78.2131	29.2062	49.2772	9.56844	5
1.93455	23.8038	12.5789	18.1914	5.61244	2	11.6694	17.0573	10.2746	7.96312	11.7411	1.92982	4	37.4311	37.3194	29.9278	51.0711	21.582	11.8938	31.5375	5.58959	6	65.7294	39.4124	33.9981	78.1312	29.2042	49.2951	9.58363	5
1.9292	23.9034	12.6572	18.2803	5.62308	2	11.6964	16.9843	10.2546	7.93201	11.7168	1.91941	4	37.2516	37.2835	30.044	50.7928	21.5484	11.892	31.4687	5.55087	6	66.0097	39.148	34.1258	78.0282	29.1917	49.3007	9.59736	5
1.92385	24.0058	12.7349	18.3703	5.63543	2	11.7213	16.9084	10.2338	7.90061	11.691	1.90859	4	37.0646	37.2416	30.1553	50.5031	21.5119	11.8908	31.3946	5.51082	6	66.2744	38.8797	34.2427	77.904	29.1687	49.2939	9.60961	5
1.91853	24.1109	12.812	18.4614	5.64946	2	11.7438	16.8296	10.2123	7.86895	11.6637	1.89736	4	36.8705	37.1938	30.2615	50.2024	21.4727	11.8901	31.3152	5.4695	6	66.5233	38.6077	34.3486	77.7587	29.1353	49.2747	9.62035	5
1.91322	24.2186	12.8884	18.5535	5.66513	2	11.7641	16.748	10.1899	7.83706	11.6348	1.88574	4	36.6694	37.1402	30.3625	49.8911	21.4307	11.8901	31.2307	5.42698	6	66.7563	38.3322	34.4432	77.5925	29.0914	49.2431	9.62959	5
1.90792	24.3288	12.964	18.6464	5.68239	2	11.7818	16.6637	10.1667	7.80496	11.6043	1.87375	4	36.4617	37.0808	30.4582	49.5698	21.386	11.8908	31.1412	5.38333	6	66.9732	38.0533	34.5265	77.4055	29.037	49.1991	9.63729	5
1.90264	24.4412	13.0388	18.74	5.70119	2	11.797	16.5769	10.1427	7.77267	11.5723	1.86139	4	36.2475	37.0158	30.5483	49.239	21.3389	11.8922	31.0469	5.33862	6	67.174	37.7713	34.5981	77.198	28.9723	49.1427	9.64345	5
1.89737	24.5557	13.1128	18.8342	5.7215	2	11.8095	16.4876	10.1178	7.74024	11.5388	1.84869	4	36.0271	36.9452	30.6327	48.8992	21.2892	11.8943	30.948	5.2929	6	67.3585	37.4863	34.6579	76.97	28.8973	49.074	9.64808	5
1.89212	24.6722	13.1857	18.929	5.74325	2	11.8192	16.3959	10.092	7.70768	11.5037	1.83566	4	35.8009	36.8692	30.7114	48.551	21.2372	11.8972	30.8445	5.24627	6	67.5267	37.1984	34.7058	76.7219	28.8121	48.993	9.65116	5
1.88688	24.7905	13.2576	19.0241	5.7664	2	11.8262	16.302	10.0653	7.67503	11.4671	1.8223	4	35.5692	36.7879	30.7841	48.1949	21.1829	11.9008	30.7366	5.19879	6	67.6786	36.908	34.7416	76.454	28.7167	48.8998	9.6527	5
1.88165	24.9103	13.3285	19.1194	5.79089	2	11.8302	16.2059	10.0378	7.64232	11.4291	1.80865	4	35.3321	36.7014	30.8508	47.8315	21.1265	11.9053	30.6246	5.15054	6	67.8143	36.6152	34.7653	76.1665	28.6114	48.7945	9.6527	5
1.87644	25.0315	13.3981	19.2148	5.81667	2	11.8314	16.1079	10.0094	7.60957	11.3896	1.7947	4	35.0901	36.6099	30.9114	47.4614	21.0679	11.9106	30.5085	5.10159	6	67.9336	36.3201	34.7768	75.8599	28.4962	48.6773	9.65117	5
1.87125	25.1538	13.4665	19.3102	5.84367	2	11.8295	16.0081	9.98006	7.57682	11.3486	1.78049	4	34.8434	36.5134	30.9657	47.0852	21.0074	11.9168	30.3886	5.05201	6	68.0368	36.023	34.7759	75.5345	28.3714	48.5483	9.64813	5
1.86607	25.2772	13.5336	19.4054	5.87183	2	11.8246	15.9066	9.94984	7.54409	11.3063	1.76602	4	34.5924	36.4121	31.0136	46.7036	20.945	11.9238	30.2651	5.00188	6	68.1238	35.7242	34.7626	75.1908	28.237	48.4077	9.64359	5
1.8609	25.4014	13.5992	19.5003	5.90111	2	11.8166	15.8036	9.91871	7.51141	11.2626	1.7513	4	34.3375	36.3063	31.055	46.3172	20.8809	11.9317	30.1381	4.95127	6	68.1949	35.4237	34.7369	74.8291	28.0933	48.2556	9.63757	5
1.85575	25.5262	13.6634	19.5948	5.93143	2	11.8054	15.6991	9.8867	7.47882	11.2175	1.73637	4	34.0789	36.1959	31.09	45.9267	20.8151	11.9406	30.0079	4.90026	6	68.25	35.1218	34.6988	74.45	27.9405	48.0922	9.63009	5
1.85061	25.6514	13.7259	19.6887	5.96273	2	11.7912	15.5935	9.8538	7.44634	11.1712	1.72122	4	33.817	36.0814	31.1183	45.5325	20.7478	11.9504	29.8746	4.84892	6	68.2894	34.8188	34.6483	74.0539	27.7789	47.9179	9.62117	5
1.84548	25.7768	13.7869	19.7818	5.99495	2	11.7738	15.4868	9.82002	7.414	11.1236	1.70588	4	33.5521	35.9627	31.14	45.1356	20.679	11.9611	29.7384	4.79732	6	68.3133	34.5148	34.5855	73.6415	27.6087	47.7327	9.61084	5
1.84038	25.9021	13.8461	19.8741	6.02802	2	11.7533	15.3791	9.78538	7.38183	11.0749	1.69037	4	33.2846	35.8401	31.155	44.7363	20.6089	11.9727	29.5996	4.74553	6	68.3219	34.21	34.5103	73.2131	27.4301	47.5371	9.59914	5
1.83528	26.0272	13.9035	19.9654	6.06189	2	11.7296	15.2708	9.74989	7.34985	11.025	1.6747	4	33.0149	35.7137	31.1632	44.3356	20.5376	11.9854	29.4584	4.69362	6	68.3154	33.9047	34.4229	72.7696	27.2434	47.3312	9.58608	5
1.8302	26.1519	13.959	20.0555	6.09649	2	11.7027	15.1618	9.71358	7.31809	10.9741	1.65889	4	32.7432	35.5839	31.1646	43.9339	20.4652	11.9989	29.315	4.64166	6	68.294	33.5992	34.3234	72.3113	27.0489	47.1154	9.57172	5
1.82513	26.276	14.0125	20.1442	6.13176	2	11.6728	15.0525	9.67645	7.28658	10.9221	1.64296	4	32.4701	35.4507	31.1592	43.5319	20.3918	12.0135	29.1695	4.58971	6	68.2581	33.2935	34.2119	71.8391	26.847	46.8899	9.55608	5
1.82008	26.3992	14.064	20.2316	6.16763	2	11.6397	14.9428	9.63854	7.25535	10.8691	1.62693	4	32.1958	35.3144	31.1469	43.1303	20.3175	12.029	29.0223	4.53783	6	68.208	32.988	34.0885	71.3534	26.638	46.6552	9.5392	5
1.81504	26.5214	14.1133	20.3173	6.20404	2	11.6036	14.8332	9.59987	7.22441	10.8153	1.61081	4	31.9206	35.1753	31.1278	42.7298	20.2425	12.0455	28.8736	4.48609	6	68.1439	32.6828	33.9535	70.855	26.4222	46.4115	9.52113	5
1.81001	26.6423	14.1604	20.4014	6.24093	2	11.5645	14.7236	9.56048	7.19379	10.7606	1.59463	4	31.645	35.0334	31.1019	42.3308	20.1668	12.063	28.7235	4.43455	6	68.0663	32.3782	33.8069	70.3446	26.1999	46.1592	9.50191	5
1.805	26.7618	14.2053	20.4835	6.27824	2	11.5224	14.6143	9.5204	7.16352	10.7052	1.57839	4	31.3694	34.8891	31.0691	41.9342	20.0906	12.0814	28.5723	4.38325	6	67.9755	32.0743	33.6491	69.8229	25.9715	45.8987	9.48158	5
1.8	26.8796	14.2478	20.5637	6.31591	2	11.4775	14.5054	9.47967	7.13361	10.649	1.56214	4	31.094	34.7426	31.0295	41.5404	20.014	12.1008	28.4202	4.33227	6	67.8718	31.7715	33.4802	69.2905	25.7375	45.6303	9.46019	5
1.79502	26.9955	14.2878	20.6417	6.35387	2	11.4296	14.3971	9.43832	7.10409	10.5923	1.54588	4	30.8192	34.594	30.9832	41.1501	19.9371	12.1211	28.2675	4.28164	6	67.7557	31.4698	33.3005	68.7483	25.4981	45.3545	9.43779	5
1.79005	27.1095	14.3253	20.7174	6.39208	2	11.379	14.2895	9.3964	7.07497	10.535	1.52963	4	30.5454	34.4438	30.9301	40.7639	19.86	12.1424	28.1143	4.23143	6	67.6276	31.1696	33.1104	68.1969	25.2539	45.0717	9.41443	5
1.78509	27.2212	14.3603	20.7907	6.43047	2	11.3257	14.1829	9.35395	7.04627	10.4772	1.51342	4	30.2729	34.292	30.8704	40.3823	19.7829	12.1645	27.9608	4.18166	6	67.4879	30.871	32.91	67.6371	25.0051	44.7822	9.39015	5
1.78015	27.3306	14.3926	20.8616	6.46899	2	11.2698	14.0774	9.31103	7.01802	10.4191	1.49728	4	30.0021	34.1389	30.804	40.0059	19.7057	12.1876	27.8074	4.1324	6	67.3371	30.5742	32.6998	67.0696	24.7523	44.4866	9.36501	5
1.77522	27.4373	14.4221	20.9297	6.50759	2	11.2114	13.9731	9.26769	6.99022	10.3606	1.48121	4	29.7334	33.9848	30.7312	39.6352	19.6288	12.2116	27.6541	4.08368	6	67.1757	30.2794	32.48	66.4953	24.4957	44.1852	9.33905	5
1.77031	27.5413	14.4489	20.9951	6.5462	2	11.1505	13.8702	9.22398	6.9629	10.3019	1.46526	4	29.4669	33.83	30.6518	39.2707	19.552	12.2365	27.5013	4.03554	6	67.0041	29.9869	32.2511	65.9149	24.236	43.8786	9.31234	5
1.76541	27.6425	14.4729	21.0577	6.58479	2	11.0874	13.7688	9.17995	6.93605	10.2431	1.44944	4	29.2032	33.6746	30.5662	38.913	19.4756	12.2622	27.3491	3.98802	6	66.8228	29.6967	32.0134	65.3291	23.9735	43.5671	9.28493	5
1.76052	27.7405	14.4939	21.1172	6.6233	2	11.022	13.6691	9.13568	6.90971	10.1841	1.43377	4	28.9424	33.5189	30.4743	38.5625	19.3997	12.2887	27.1977	3.94116	6	66.6324	29.4092	31.7674	64.7388	23.7086	43.2513	9.25686	5
1.75564	27.8354	14.512	21.1737	6.66167	2	10.9546	13.5713	9.09123	6.88387	10.1252	1.41829	4	28.685	33.3632	30.3762	38.2196	19.3243	12.3161	27.0474	3.89499	6	66.4334	29.1244	31.5134	64.1447	23.4419	42.9315	9.2282	5
1.75078	27.9268	14.5271	21.227	6.69988	2	10.8852	13.4753	9.04665	6.85856	10.0664	1.40302	4	28.4312	33.2076	30.2721	37.8848	19.2496	12.3442	26.8983	3.84954	6	66.2262	28.8425	31.2519	63.5476	23.1737	42.6084	9.19899	5
1.74594	28.0148	14.5391	21.277	6.73786	2	10.814	13.3815	9.00202	6.83377	10.0078	1.38798	4	28.1814	33.0526	30.1622	37.5585	19.1756	12.3731	26.7506	3.80484	6	66.0114	28.5637	30.9833	62.9483	22.9045	42.2823	9.1693	5
1.7411	28.0992	14.548	21.3236	6.77559	2	10.7411	13.2899	8.9574	6.80952	9.94947	1.37321	4	27.9357	32.8982	30.0465	37.2411	19.1025	12.4027	26.6045	3.76093	6	65.7897	28.2883	30.7081	62.3475	22.6348	41.9537	9.13917	5
1.73628	28.1798	14.5538	21.3668	6.813	2	10.6666	13.2006	8.91288	6.78581	9.89146	1.35873	4	27.6946	32.7447	29.9253	36.9329	19.0303	12.4331	26.4601	3.71782	6	65.5614	28.0162	30.4269	61.746	22.365	41.6231	9.10865	5
1.73147	28.2566	14.5565	21.4065	6.85008	2	10.5906	13.1137	8.86853	6.76264	9.83388	1.34457	4	27.4583	32.5924	29.7986	36.6342	18.9592	12.4641	26.3178	3.67555	6	65.3272	27.7478	30.1401	61.1446	22.0957	41.2911	9.0778	5
1.72668	28.3294	14.5559	21.4427	6.88677	2	10.5134	13.0294	8.82441	6.74003	9.77681	1.33075	4	27.227	32.4415	29.6667	36.3455	18.8891	12.4958	26.1776	3.63414	6	65.0877	27.483	29.8482	60.5441	21.8272	40.958	9.04668	5
1.7219	28.3982	14.5521	21.4751	6.92304	2	10.4351	12.9477	8.78062	6.71797	9.72033	1.31731	4	27.001	32.2922	29.5296	36.0668	18.8203	12.5281	26.0397	3.59362	6	64.8434	27.2222	29.5517	59.945	21.56	40.6245	9.01533	5
1.71713	28.4628	14.5451	21.5039	6.95886	2	10.3557	12.8687	8.73723	6.69647	9.66452	1.30428	4	26.7805	32.1447	29.3877	35.7986	18.7528	12.561	25.9042	3.554	6	64.5949	26.9653	29.2513	59.3483	21.2946	40.2909	8.9838	5
1.71238	28.5232	14.5348	21.529	6.99419	2	10.2755	12.7925	8.69432	6.67552	9.60947	1.29167	4	26.5659	31.9993	29.2411	35.5409	18.6866	12.5945	25.7714	3.51532	6	64.3427	26.7125	28.9474	58.7546	21.0314	39.9577	8.95215	5
1.70764	28.5793	14.5213	21.5503	7.029	2	10.1946	12.7193	8.65198	6.65514	9.55524	1.27953	4	26.3572	31.8561	29.0899	35.2941	18.6219	12.6285	25.6413	3.4776	6	64.0874	26.464	28.6406	58.1646	20.7709	39.6255	8.92042	5
1.70291	28.631	14.5045	21.5677	7.06326	2	10.1131	12.6489	8.61028	6.6353	9.50191	1.26787	4	26.1548	31.7154	28.9344	35.0583	18.5588	12.663	25.5141	3.44085	6	63.8297	26.2199	28.3314	57.5791	20.5135	39.2947	8.88865	5
1.69819	28.6783	14.4844	21.5814	7.09695	2	10.0313	12.5816	8.56932	6.61603	9.44956	1.25672	4	25.9589	31.5773	28.7748	34.8337	18.4972	12.698	25.39	3.40511	6	63.57	25.9802	28.0206	56.9987	20.2596	38.9658	8.85691	5
1.69349	28.7212	14.4611	21.5912	7.13002	2	9.94916	12.5174	8.52918	6.5973	9.39826	1.2461	4	25.7695	31.442	28.6113	34.6203	18.4373	12.7335	25.269	3.37039	6	63.309	25.745	27.7085	56.424	20.0098	38.6393	8.82522	5
1.6888	28.7596	14.4346	21.5971	7.16247	2	9.86697	12.4563	8.48995	6.57912	9.34808	1.23605	4	25.587	31.3097	28.4442	34.4183	18.3791	12.7693	25.1513	3.33672	6	63.0471	25.5145	27.3959	55.8558	19.7644	38.3156	8.79364	5
1.68413	28.7934	14.4049	21.5992	7.19426	2	9.78483	12.3983	8.45171	6.56148	9.29909	1.22657	4	25.4115	31.1806	28.2735	34.2277	18.3228	12.8056	25.0369	3.30412	6	62.7851	25.2888	27.0832	55.2946	19.5239	37.9951	8.7622	5
1.67946	28.8228	14.3721	21.5974	7.22536	2	9.7029	12.3436	8.41455	6.54438	9.25135	1.2177	4	25.2431	31.0547	28.0997	34.0487	18.2683	12.8422	24.9261	3.27262	6	62.5234	25.0678	26.7712	54.7412	19.2886	37.6785	8.73095	5
1.67481	28.8476	14.3361	21.5918	7.25577	2	9.62133	12.292	8.37856	6.52781	9.20493	1.20945	4	25.082	30.9323	27.9229	33.8812	18.2157	12.8791	24.8189	3.24224	6	62.2627	24.8518	26.4603	54.196	19.0591	37.366	8.69993	5
1.67018	28.8679	14.297	21.5824	7.28545	2	9.54026	12.2437	8.34383	6.51176	9.15988	1.20184	4	24.9284	30.8134	27.7433	33.7253	18.1652	12.9164	24.7153	3.21299	6	62.0034	24.6407	26.1512	53.6597	18.8356	37.0581	8.66917	5
1.66555	28.8836	14.2548	21.5692	7.31438	2	9.45983	12.1986	8.31043	6.49623	9.11627	1.19487	4	24.7824	30.6982	27.5612	33.5809	18.1167	12.9539	24.6156	3.18491	6	61.7461	24.4346	25.8445	53.1328	18.6186	36.7553	8.63871	5
1.66094	28.8948	14.2097	21.5523	7.34256	2	9.38019	12.1567	8.27846	6.4812	9.07415	1.18857	4	24.6441	30.5868	27.3768	33.448	18.0702	12.9917	24.5196	3.15802	6	61.4913	24.2336	25.5408	52.616	18.4085	36.458	8.60859	5
1.65634	28.9016	14.1617	21.5317	7.36995	2	9.30148	12.1181	8.248	6.46668	9.03357	1.18294	4	24.5137	30.4792	27.1904	33.3266	18.026	13.0297	24.4276	3.13235	6	61.2397	24.0377	25.2406	52.1096	18.2056	36.1666	8.57883	5
1.65176	28.9039	14.1108	21.5074	7.39655	2	9.22382	12.0827	8.21913	6.45265	8.99458	1.17799	4	24.3912	30.3755	27.0023	33.2166	17.9839	13.0679	24.3396	3.1079	6	60.9916	23.8469	24.9445	51.6143	18.0103	35.8815	8.54947	5
1.64718	28.9019	14.0572	21.4795	7.42233	2	9.14736	12.0505	8.19195	6.4391	8.95724	1.17372	4	24.2767	30.2758	26.8126	33.118	17.9441	13.1064	24.2556	3.08471	6	60.7477	23.6614	24.6532	51.1305	17.823	35.6032	8.52053	5
1.64262	28.8954	14.0009	21.4482	7.44728	2	9.07221	12.0215	8.16652	6.42602	8.92157	1.17013	4	24.1704	30.1802	26.6216	33.0305	17.9067	13.1449	24.1757	3.0628	6	60.5085	23.4811	24.3671	50.6587	17.644	35.3319	8.49206	5
1.63807	28.8847	13.942	21.4133	7.47139	2	8.99851	11.9957	8.14294	6.4134	8.88763	1.16721	4	24.0722	30.0886	26.4297	32.9542	17.8715	13.1837	24.1	3.0422	6	60.2744	23.3061	24.0869	50.1993	17.4736	35.0681	8.46407	5
1.63354	28.8698	13.8805	21.3752	7.49465	2	8.92636	11.9729	8.12127	6.40124	8.85545	1.16498	4	23.9824	30.001	26.2369	32.8889	17.8388	13.2225	24.0284	3.02291	6	60.046	23.1364	23.8131	49.7528	17.3123	34.8121	8.43658	5
1.62902	28.8508	13.8167	21.3337	7.51703	2	8.85587	11.9533	8.1016	6.38951	8.82507	1.1634	4	23.9009	29.9175	26.0436	32.8344	17.8085	13.2615	23.9611	3.00495	6	59.8237	22.972	23.5463	49.3196	17.1602	34.5644	8.40963	5
1.6245	28.8277	13.7506	21.2891	7.53853	2	8.78717	11.9366	8.08399	6.37822	8.79651	1.16248	4	23.8279	29.8381	25.8501	32.7907	17.7807	13.3005	23.898	2.98836	6	59.608	22.8129	23.287	48.9001	17.0178	34.3252	8.38323	5
1.62001	28.8006	13.6823	21.2414	7.55914	2	8.72034	11.923	8.06853	6.36735	8.7698	1.1622	4	23.7633	29.7627	25.6566	32.7576	17.7554	13.3397	23.8392	2.97314	6	59.3995	22.6592	23.0357	48.4946	16.8852	34.0948	8.35741	5
1.61552	28.7696	13.6119	21.1908	7.57885	2	8.65549	11.9122	8.05528	6.35689	8.74497	1.16254	4	23.7072	29.6913	25.4633	32.7348	17.7328	13.3789	23.7847	2.9593	6	59.1984	22.5109	22.793	48.1036	16.7629	33.8738	8.33218	5
1.61105	28.7349	13.5396	21.1373	7.59764	2	8.59269	11.9043	8.04431	6.34683	8.72204	1.16349	4	23.6596	29.6238	25.2705	32.7224	17.7127	13.4181	23.7345	2.94686	6	59.0054	22.3679	22.5593	47.7273	16.651	33.6622	8.30758	5
1.60659	28.6965	13.4655	21.081	7.6155	2	8.53205	11.8992	8.03569	6.33716	8.70103	1.16503	4	23.6207	29.5601	25.0785	32.72	17.6952	13.4575	23.6887	2.93583	6	58.8207	22.2304	22.3353	47.3661	16.5499	33.4605	8.2836	5
1.60214	28.6546	13.3898	21.0222	7.63243	2	8.47364	11.8968	8.02947	6.32787	8.68194	1.16712	4	23.5904	29.5002	24.8875	32.7275	17.6805	13.4968	23.6472	2.92622	6	58.645	22.0982	22.1212	47.0203	16.4598	33.2689	8.26028	5
1.5977	28.6093	13.3124	20.9609	7.64842	2	8.41752	11.8971	8.02571	6.31895	8.66481	1.16976	4	23.5688	29.444	24.6977	32.7448	17.6685	13.5362	23.61	2.91803	6	58.4785	21.9715	21.9177	46.6902	16.381	33.0878	8.23763	5
1.59328	28.5606	13.2337	20.8972	7.66346	2	8.36377	11.8999	8.02447	6.3104	8.64963	1.17291	4	23.5558	29.3913	24.5094	32.7717	17.6593	13.5757	23.5772	2.91127	6	58.3216	21.8501	21.7252	46.376	16.3137	32.9173	8.21566	5
1.58887	28.5088	13.1537	20.8313	7.67754	2	8.31245	11.9052	8.02581	6.30219	8.63641	1.17655	4	23.5515	29.3419	24.3228	32.8081	17.6529	13.6151	23.5487	2.90593	6	58.1749	21.7341	21.5441	46.078	16.2582	32.7579	8.19439	5
1.58447	28.454	13.0727	20.7633	7.69066	2	8.26361	11.9129	8.02976	6.29433	8.62515	1.18065	4	23.556	29.2959	24.1383	32.8537	17.6494	13.6546	23.5246	2.90202	6	58.0386	21.6236	21.3749	45.7965	16.2146	32.6096	8.17385	5
1.58008	28.3962	12.9906	20.6934	7.7028	2	8.2173	11.9229	8.03638	6.28681	8.61586	1.18518	4	23.5692	29.253	23.9559	32.9084	17.6487	13.6942	23.5049	2.89953	6	57.9132	21.5185	21.2179	45.5316	16.1833	32.4729	8.15403	5
1.57571	28.3357	12.9078	20.6218	7.71396	2	8.17355	11.9352	8.04571	6.27962	8.60852	1.19012	4	23.5912	29.213	23.7761	32.9721	17.651	13.7337	23.4895	2.89846	6	57.799	21.4188	21.0737	45.2837	16.1643	32.3479	8.13496	5
1.57135	28.2726	12.8243	20.5485	7.72415	2	8.13242	11.9497	8.05779	6.27275	8.60315	1.19544	4	23.6219	29.1757	23.5989	33.0446	17.6563	13.7733	23.4785	2.8988	6	57.6963	21.3245	20.9425	45.0528	16.158	32.2348	8.11665	5
1.56699	28.207	12.7403	20.4737	7.73334	2	8.09392	11.9662	8.07265	6.26619	8.59973	1.20111	4	23.6614	29.141	23.4246	33.1258	17.6646	13.813	23.4717	2.90054	6	57.6056	21.2357	20.8248	44.8392	16.1646	32.134	8.09912	5
1.56266	28.1391	12.656	20.3975	7.74154	2	8.05809	11.9846	8.09032	6.25995	8.59825	1.2071	4	23.7098	29.1088	23.2535	33.2155	17.6761	13.8527	23.4694	2.90366	6	57.5271	21.1523	20.721	44.643	16.1842	32.0455	8.08238	5
1.55833	28.069	12.5715	20.3202	7.74874	2	8.02494	12.005	8.11083	6.254	8.5987	1.21339	4	23.7669	29.0786	23.0858	33.3137	17.6906	13.8924	23.4713	2.90817	6	57.4612	21.0743	20.6313	44.4645	16.217	31.9696	8.06645	5
1.55401	27.9969	12.487	20.2419	7.75494	2	7.99449	12.0272	8.1342	6.24836	8.60107	1.21996	4	23.8329	29.0504	22.9217	33.4203	17.7083	13.9322	23.4776	2.91404	6	57.4082	21.0018	20.5561	44.3037	16.2632	31.9066	8.05134	5
1.54971	27.9229	12.4026	20.1627	7.76014	2	7.96674	12.0511	8.16045	6.24302	8.60533	1.22678	4	23.9077	29.024	22.7614	33.5352	17.7292	13.9721	23.4883	2.92126	6	57.3685	20.9347	20.4958	44.1608	16.3231	31.8566	8.03708	5
1.54542	27.8472	12.3185	20.0828	7.76433	2	7.94171	12.0767	8.18959	6.23797	8.61148	1.23382	4	23.9914	28.999	22.6051	33.6583	17.7534	14.012	23.5032	2.92982	6	57.3422	20.8732	20.4506	44.036	16.3967	31.8197	8.02368	5
1.54114	27.7699	12.2349	20.0024	7.76752	2	7.91938	12.1037	8.22164	6.23321	8.61949	1.24106	4	24.0839	28.9753	22.4531	33.7895	17.781	14.0521	23.5225	2.93971	6	57.3298	20.817	20.4209	43.9293	16.4844	31.7963	8.01115	5
1.53688	27.6912	12.1518	19.9215	7.76969	2	7.89977	12.1323	8.25661	6.22874	8.62935	1.24849	4	24.1854	28.9526	22.3055	33.9288	17.8119	14.0923	23.5461	2.9509	6	57.3316	20.7664	20.407	43.8409	16.5861	31.7864	7.99952	5
1.53262	27.6112	12.0695	19.8404	7.77086	2	7.88285	12.1622	8.29448	6.22457	8.64103	1.25608	4	24.2958	28.9307	22.1626	34.0763	17.8463	14.1325	23.574	2.9634	6	57.3477	20.7214	20.4091	43.7709	16.7022	31.7903	7.9888	5
1.52838	27.5302	11.9881	19.7591	7.77101	2	7.86862	12.1934	8.33528	6.22068	8.6545	1.26382	4	24.4151	28.9093	22.0246	34.2318	17.8842	14.173	23.6063	2.97719	6	57.3785	20.6818	20.4275	43.7193	16.8329	31.808	7.97902	5
1.52414	27.4481	11.9078	19.678	7.77016	2	7.85707	12.2259	8.37898	6.21709	8.66975	1.27169	4	24.5435	28.8881	21.8915	34.3955	17.9257	14.2135	23.643	2.99226	6	57.4243	20.6478	20.4625	43.6864	16.9782	31.8398	7.9702	5
1.51992	27.3652	11.8286	19.5969	7.7683	2	7.84816	12.2594	8.42558	6.21379	8.68674	1.27968	4	24.6809	28.867	21.7638	34.5673	17.9707	14.2542	23.684	3.00861	6	57.4853	20.6194	20.5143	43.6721	17.1383	31.8859	7.96235	5
1.51572	27.2817	11.7508	19.5162	7.76543	2	7.8419	12.2941	8.47506	6.2108	8.70545	1.28777	4	24.8273	28.8456	21.6414	34.7473	18.0195	14.2951	23.7294	3.02623	6	57.5618	20.5967	20.5832	43.6766	17.3136	31.9464	7.95552	5
1.51152	27.1976	11.6744	19.436	7.76157	2	7.83824	12.3297	8.52742	6.2081	8.72586	1.29595	4	24.9828	28.8238	21.5247	34.9356	18.0721	14.3362	23.7792	3.04514	6	57.6541	20.5796	20.6694	43.6999	17.504	32.0214	7.94971	5
1.50733	27.1131	11.5997	19.3564	7.7567	2	7.83717	12.3662	8.58261	6.20571	8.74793	1.30421	4	25.1475	28.8011	21.4137	35.1323	18.1285	14.3775	23.8334	3.06532	6	57.7623	20.5681	20.7732	43.7421	17.7098	32.1111	7.94496	5
1.50316	27.0283	11.5266	19.2774	7.75084	2	7.83866	12.4036	8.64064	6.20364	8.77163	1.31254	4	25.3214	28.7775	21.3086	35.3375	18.1888	14.419	23.8922	3.08679	6	57.8868	20.5624	20.8948	43.8032	17.9313	32.2157	7.94129	5
1.499	26.9433	11.4554	19.1993	7.74399	2	7.84268	12.4417	8.70145	6.20189	8.79694	1.32094	4	25.5046	28.7527	21.2097	35.5513	18.2531	14.4608	23.9554	3.10957	6	58.0277	20.5625	21.0343	43.8835	18.1685	32.3353	7.93874	5
1.49485	26.8584	11.3861	19.1222	7.73616	2	7.8492	12.4806	8.76502	6.20047	8.82383	1.3294	4	25.6971	28.7264	21.1171	35.774	18.3215	14.5028	24.0231	3.13366	6	58.1854	20.5684	21.1921	43.9828	18.4216	32.4701	7.93733	5
1.49071	26.7735	11.3188	19.0462	7.72735	2	7.85819	12.5202	8.83132	6.19938	8.85227	1.33791	4	25.899	28.6983	21.0308	36.0057	18.394	14.5451	24.0955	3.15911	6	58.3601	20.5801	21.3683	44.1013	18.691	32.6202	7.93709	5
1.48658	26.6888	11.2537	18.9713	7.71756	2	7.86962	12.5603	8.9003	6.19865	8.88222	1.34646	4	26.1103	28.6683	20.9512	36.2465	18.4708	14.5877	24.1725	3.18593	6	58.552	20.5978	21.5632	44.239	18.9767	32.7857	7.93806	5
1.48247	26.6045	11.1908	18.8977	7.70682	2	7.88347	12.601	8.97192	6.19827	8.91367	1.35507	4	26.3312	28.6362	20.8782	36.4968	18.5519	14.6306	24.2542	3.21416	6	58.7613	20.6214	21.777	44.396	19.279	32.9669	7.94028	5
1.47836	26.5205	11.1303	18.8254	7.69512	2	7.8997	12.6422	9.04614	6.19827	8.94657	1.36371	4	26.5618	28.6017	20.8122	36.7568	18.6375	14.6738	24.3406	3.24384	6	58.9883	20.651	22.0098	44.5724	19.5981	33.1639	7.94377	5
1.47427	26.4371	11.0722	18.7546	7.68248	2	7.91829	12.6838	9.1229	6.19865	8.98091	1.3724	4	26.8021	28.5646	20.7531	37.0267	18.7275	14.7173	24.4319	3.27502	6	59.2332	20.6867	22.262	44.7682	19.9341	33.3768	7.94858	5
1.47019	26.3543	11.0165	18.6854	7.6689	2	7.93919	12.7259	9.20216	6.19942	9.01666	1.38113	4	27.0521	28.5248	20.7011	37.3068	18.8222	14.7611	24.528	3.30776	6	59.4962	20.7285	22.5338	44.9834	20.2874	33.6059	7.95474	5
1.46612	26.2721	10.9633	18.6177	7.65439	2	7.9624	12.7683	9.28385	6.20061	9.05378	1.3899	4	27.3122	28.482	20.6563	37.5976	18.9216	14.8053	24.6292	3.34211	6	59.7776	20.7766	22.8252	45.2182	20.6582	33.8512	7.96229	5
1.46206	26.1907	10.9128	18.5517	7.63897	2	7.98788	12.811	9.36792	6.20222	9.09225	1.39871	4	27.5822	28.4361	20.6189	37.8992	19.0258	14.8499	24.7353	3.37813	6	60.0777	20.8309	23.1367	45.4725	21.0466	34.1129	7.97129	5
1.45801	26.1101	10.8648	18.4875	7.62265	2	8.01562	12.854	9.45432	6.20428	9.13205	1.40757	4	27.8624	28.3869	20.589	38.212	19.1349	14.8948	24.8467	3.41591	6	60.3966	20.8915	23.4684	45.7465	21.453	34.3912	7.98176	5
1.45397	26.0305	10.8196	18.425	7.60544	2	8.04558	12.8972	9.54297	6.20679	9.17314	1.41646	4	28.1529	28.3343	20.5666	38.5365	19.249	14.9401	24.9632	3.45551	6	60.7346	20.9585	23.8206	46.0402	21.8776	34.6863	7.99376	5
1.44995	25.9517	10.777	18.3644	7.58735	2	8.07774	12.9407	9.63381	6.20978	9.21551	1.4254	4	28.4538	28.2782	20.5518	38.873	19.3682	14.9859	25.0851	3.49703	6	61.0919	21.032	24.1935	46.3537	22.3206	34.9984	8.00733	5
1.44593	25.8739	10.7372	18.3055	7.56839	2	8.11211	12.9844	9.72677	6.21326	9.25913	1.43438	4	28.7652	28.2184	20.5448	39.2218	19.4927	15.032	25.2125	3.54055	6	61.4688	21.112	24.5874	46.687	22.7824	35.3275	8.02252	5
1.44193	25.7972	10.7	18.2486	7.54858	2	8.14865	13.0282	9.82179	6.21725	9.30398	1.4434	4	29.0873	28.1548	20.5456	39.5836	19.6226	15.0785	25.3454	3.58617	6	61.8656	21.1986	25.0025	47.0402	23.2632	35.674	8.03938	5
1.43794	25.7215	10.6657	18.1936	7.52793	2	8.18735	13.0722	9.91879	6.22177	9.35003	1.45247	4	29.4202	28.0874	20.5542	39.9586	19.758	15.1254	25.484	3.63399	6	62.2824	21.292	25.4391	47.4133	23.7632	36.038	8.05797	5
1.43396	25.6469	10.634	18.1405	7.50646	2	8.22822	13.1163	10.0177	6.22684	9.39727	1.46158	4	29.7641	28.0161	20.5708	40.3473	19.8989	15.1727	25.6283	3.68411	6	62.7195	21.3921	25.8975	47.8065	24.2829	36.4197	8.07833	5
1.42998	25.5734	10.6051	18.0892	7.48418	2	8.27124	13.1605	10.1185	6.23248	9.44567	1.47073	4	30.1191	27.9408	20.5954	40.7503	20.0456	15.2204	25.7786	3.73665	6	63.1773	21.499	26.3779	48.2198	24.8224	36.8193	8.10053	5
1.42603	25.501	10.5788	18.0399	7.4611	2	8.31641	13.2048	10.221	6.2387	9.49523	1.47993	4	30.4853	27.8615	20.6281	41.168	20.1981	15.2685	25.9349	3.79171	6	63.6558	21.6128	26.8808	48.6532	25.3822	37.237	8.12462	5
1.42208	25.4297	10.5553	17.9925	7.43725	2	8.36373	13.2492	10.3252	6.24554	9.54591	1.48917	4	30.8631	27.7783	20.6688	41.6009	20.3565	15.3171	26.0974	3.84941	6	64.1556	21.7337	27.4063	49.1069	25.9625	37.673	8.15066	5
1.41814	25.3596	10.5343	17.9469	7.41262	2	8.4132	13.2936	10.431	6.253	9.59771	1.49845	4	31.2524	27.6909	20.7176	42.0495	20.5211	15.366	26.2663	3.90987	6	64.6767	21.8616	27.9548	49.5809	26.5636	38.1275	8.17871	5
1.41421	25.2905	10.516	17.9032	7.38725	2	8.46484	13.3381	10.5383	6.26112	9.6506	1.50777	4	31.6536	27.5996	20.7746	42.5143	20.6919	15.4153	26.4416	3.97321	6	65.2195	21.9967	28.5267	50.0753	27.186	38.6008	8.20885	5
1.4103	25.2224	10.5002	17.8613	7.36113	2	8.51865	13.3827	10.6471	6.2699	9.70458	1.51713	4	32.0668	27.5044	20.8397	42.996	20.869	15.4651	26.6235	4.03955	6	65.7843	22.139	29.1223	50.5902	27.8299	39.0931	8.24113	5
1.40639	25.1554	10.4868	17.8211	7.3343	2	8.57465	13.4272	10.7573	6.27938	9.75964	1.52652	4	32.4921	27.4052	20.9129	43.4949	21.0527	15.5152	26.8122	4.10902	6	66.3714	22.2886	29.7419	51.1256	28.4957	39.6046	8.27563	5
1.4025	25.0895	10.4759	17.7827	7.30676	2	8.63286	13.4718	10.8688	6.28957	9.81576	1.53593	4	32.9299	27.3021	20.9943	44.0117	21.2429	15.5657	27.0078	4.18173	6	66.981	22.4456	30.386	51.6817	29.1838	40.1356	8.31242	5
1.39862	25.0244	10.4674	17.7459	7.27853	2	8.69329	13.5165	10.9815	6.30048	9.87293	1.54537	4	33.3802	27.1954	21.0839	44.5469	21.4399	15.6166	27.2105	4.25781	6	67.6136	22.61	31.0548	52.2585	29.8945	40.6863	8.35157	5
1.39474	24.9603	10.4611	17.7107	7.24962	2	8.75597	13.5611	11.0953	6.31216	9.93114	1.55484	4	33.8433	27.0849	21.1816	45.1011	21.6438	15.6678	27.4204	4.33739	6	68.2693	22.782	31.7489	52.8561	30.6283	41.2569	8.39316	5
1.39088	24.8971	10.457	17.677	7.22005	2	8.82093	13.6058	11.2102	6.3246	9.99039	1.56431	4	34.3193	26.971	21.2873	45.6748	21.8548	15.7194	27.6378	4.42057	6	68.9485	22.9616	32.4686	53.4747	31.3855	41.8478	8.43727	5
1.38703	24.8346	10.455	17.6448	7.18983	2	8.8882	13.6505	11.3261	6.33784	10.0507	1.5738	4	34.8086	26.8537	21.4011	46.2687	22.0728	15.7713	27.8627	4.50747	6	69.6516	23.1489	33.2144	54.1142	32.1666	42.4591	8.48399	5
1.38319	24.7729	10.4549	17.6139	7.15897	2	8.9578	13.6952	11.4429	6.35189	10.112	1.58328	4	35.3112	26.7331	21.5229	46.8832	22.2983	15.8235	28.0954	4.59822	6	70.3789	23.3439	33.9866	54.7749	32.9718	43.0912	8.5334	5
1.37936	24.7118	10.4568	17.5843	7.12748	2	9.02978	13.74	11.5606	6.36676	10.1743	1.59277	4	35.8275	26.6095	21.6527	47.519	22.5311	15.8761	28.336	4.69291	6	71.1308	23.5468	34.7857	55.4567	33.8018	43.7444	8.58559	5
1.37554	24.6513	10.4605	17.5559	7.09539	2	9.10418	13.7847	11.679	6.38249	10.2376	1.60224	4	36.3577	26.4831	21.7903	48.1765	22.7715	15.9289	28.5847	4.79167	6	71.9075	23.7576	35.6123	56.1598	34.6568	44.4188	8.64065	5
1.37173	24.5913	10.4659	17.5286	7.0627	2	9.18103	13.8295	11.7981	6.39908	10.3019	1.6117	4	36.9019	26.3539	21.9357	48.8565	23.0197	15.982	28.8416	4.89458	6	72.7095	23.9763	36.4667	56.8843	35.5374	45.1148	8.69869	5
1.36794	24.5317	10.4729	17.5023	7.02942	2	9.26038	13.8743	11.9178	6.41656	10.3673	1.62113	4	37.4604	26.2224	22.0889	49.5593	23.2757	16.0353	29.107	5.00175	6	73.5372	24.203	37.3495	57.6303	36.4439	45.8328	8.75979	5
1.36415	24.4724	10.4813	17.4769	6.99557	2	9.34227	13.9192	12.0381	6.43494	10.4336	1.63054	4	38.0334	26.0887	22.2497	50.2857	23.5397	16.0888	29.381	5.11328	6	74.3908	24.4379	38.261	58.3979	37.3767	46.5729	8.82407	5
1.36037	24.4134	10.4911	17.4522	6.96115	2	9.42675	13.964	12.1589	6.45423	10.501	1.63991	4	38.6212	25.953	22.418	51.0361	23.8118	16.1426	29.6638	5.22925	6	75.2709	24.6808	39.202	59.1871	38.3364	47.3354	8.89163	5
1.3566	24.3545	10.5021	17.4283	6.92618	2	9.51387	14.0089	12.2801	6.47445	10.5693	1.64923	4	39.224	25.8157	22.5937	51.811	24.0922	16.1965	29.9555	5.34974	6	76.1778	24.932	40.1727	59.9982	39.3234	48.1208	8.96257	5
1.35285	24.2956	10.5142	17.4049	6.89066	2	9.60368	14.0539	12.4017	6.49561	10.6387	1.65851	4	39.842	25.677	22.7767	52.6111	24.381	16.2506	30.2564	5.47483	6	77.1118	25.1914	41.1739	60.8311	40.3381	48.9293	9.03701	5
1.3491	24.2366	10.5274	17.382	6.85461	2	9.69624	14.0988	12.5236	6.51773	10.7091	1.66773	4	40.4754	25.5372	22.9669	53.4367	24.6784	16.3049	30.5666	5.6046	6	78.0735	25.4591	42.2059	61.686	41.381	49.7611	9.11507	5
1.34537	24.1774	10.5414	17.3594	6.81803	2	9.79158	14.1438	12.6457	6.54081	10.7805	1.6769	4	41.1246	25.3966	23.1641	54.2885	24.9844	16.3592	30.8862	5.73911	6	79.0632	25.7352	43.2694	62.5629	42.4525	50.6167	9.19686	5
1.34164	24.118	10.5561	17.337	6.78092	2	9.88977	14.1889	12.768	6.56487	10.8529	1.686	4	41.7896	25.2555	23.3683	55.1668	25.2993	16.4137	31.2155	5.87842	6	80.0814	26.0197	44.3648	63.462	43.5532	51.4962	9.2825	5
1.33793	24.0581	10.5715	17.3148	6.74331	2	9.99087	14.234	12.8904	6.58992	10.9263	1.69504	4	42.4708	25.1143	23.5792	56.0722	25.623	16.4682	31.5546	6.02259	6	81.1284	26.3125	45.4928	64.3834	44.6834	52.4001	9.37213	5
1.33422	23.9978	10.5874	17.2926	6.70519	2	10.0949	14.2791	13.0129	6.61596	11.0007	1.70401	4	43.1684	24.9733	23.7966	57.0052	25.9558	16.5227	31.9037	6.17167	6	82.2048	26.6139	46.6538	65.3271	45.8437	53.3286	9.46586	5
1.33053	23.9368	10.6036	17.2702	6.66658	2	10.202	14.3243	13.1355	6.64301	11.0762	1.7129	4	43.8826	24.8327	24.0205	57.9661	26.2978	16.5773	32.2628	6.3257	6	83.3109	26.9237	47.8485	66.2932	47.0344	54.2821	9.56383	5
1.32685	23.8751	10.6201	17.2476	6.62746	2	10.3121	14.3696	13.258	6.67106	11.1527	1.72173	4	44.6136	24.6931	24.2507	58.9553	26.6491	16.6319	32.6323	6.48472	6	84.4471	27.2421	49.0773	67.2819	48.256	55.2609	9.66617	5
1.32317	23.8125	10.6368	17.2247	6.58786	2	10.4253	14.4149	13.3805	6.70011	11.2302	1.7305	4	45.3617	24.5547	24.487	59.9734	27.0098	16.6864	33.0122	6.64877	6	85.6141	27.569	50.3408	68.2931	49.5091	56.2652	9.77302	5
1.31951	23.7491	10.6535	17.2013	6.54778	2	10.5418	14.4602	13.5028	6.73019	11.3088	1.73919	4	46.127	24.4179	24.7292	61.0206	27.38	16.7409	33.4026	6.81787	6	86.812	27.9045	51.6396	69.327	50.794	57.2954	9.88451	5
1.31585	23.6845	10.6701	17.1773	6.50722	2	10.6614	14.5057	13.6251	6.76127	11.3883	1.74783	4	46.9099	24.2831	24.977	62.0973	27.7599	16.7953	33.8038	6.99205	6	88.0416	28.2486	52.9742	70.3836	52.1112	58.3518	10.0008	5
1.31221	23.6189	10.6865	17.1527	6.46618	2	10.7843	14.5511	13.7471	6.79337	11.469	1.75641	4	47.7105	24.1506	25.2305	63.2037	28.1494	16.8497	34.2157	7.17132	6	89.3031	28.6012	54.3452	71.4629	53.4612	59.4347	10.122	5
1.30858	23.5519	10.7026	17.1273	6.42467	2	10.9105	14.5966	13.869	6.82648	11.5507	1.76494	4	48.5289	24.0209	25.4892	64.3403	28.5489	16.9039	34.6387	7.35569	6	90.597	28.9624	55.7531	72.5651	54.8442	60.5444	10.2482	5
1.30495	23.4836	10.7183	17.101	6.38268	2	11.0402	14.6422	13.9906	6.8606	11.6334	1.77343	4	49.3655	23.8942	25.7531	65.5073	28.9582	16.958	35.0727	7.54518	6	91.9238	29.3323	57.1985	73.6902	56.2609	61.6811	10.3797	5
1.30134	23.4139	10.7334	17.0737	6.34024	2	11.1732	14.6879	14.1119	6.89572	11.7172	1.7819	4	50.2204	23.7711	26.0219	66.7049	29.3776	17.0119	35.518	7.73978	6	93.2839	29.7107	58.6818	74.8381	57.7116	62.8452	10.5165	5
1.29774	23.3427	10.748	17.0453	6.29733	2	11.3097	14.7335	14.233	6.93184	11.802	1.79035	4	51.0937	23.6518	26.2955	67.9333	29.807	17.0656	35.9745	7.9395	6	94.6778	30.0977	60.2036	76.009	59.1967	64.0369	10.6588	5
1.29415	23.2698	10.7618	17.0158	6.25396	2	11.4497	14.7793	14.3537	6.96895	11.8879	1.7988	4	51.9857	23.5368	26.5736	69.1927	30.2466	17.1192	36.4424	8.14432	6	96.1059	30.4932	61.7644	77.2027	60.7165	65.2566	10.8067	5
1.29056	23.1952	10.7749	16.985	6.21013	2	11.5933	14.8251	14.4741	7.00704	11.9749	1.80727	4	52.8965	23.4263	26.8559	70.4832	30.6965	17.1725	36.9218	8.35423	6	97.5686	30.8973	63.3647	78.4195	62.2716	66.5043	10.9604	5
1.28699	23.1188	10.7871	16.9529	6.16585	2	11.7405	14.8709	14.5941	7.0461	12.0629	1.81577	4	53.8263	23.3209	27.1424	71.8049	31.1566	17.2257	37.4128	8.56922	6	99.0664	31.3099	65.0049	79.6591	63.8621	67.7805	11.12	5
1.28343	23.0405	10.7983	16.9194	6.12111	2	11.8913	14.9168	14.7137	7.08611	12.152	1.82432	4	54.7752	23.2209	27.4327	73.158	31.6271	17.2786	37.9154	8.78926	6	100.6	31.731	66.6856	80.9216	65.4886	69.0853	11.2856	5
1.27987	22.9604	10.8085	16.8845	6.07592	2	12.0457	14.9628	14.833	7.12707	12.2421	1.83295	4	55.7434	23.1266	27.7268	74.5424	32.1081	17.3312	38.4297	9.01432	6	102.169	32.1605	68.407	82.2069	67.1512	70.4189	11.4574	5
1.27633	22.8782	10.8176	16.8479	6.03029	2	12.2038	15.0088	14.9518	7.16896	12.3333	1.84169	4	56.7309	23.0384	28.0242	75.9581	32.5994	17.3836	38.9558	9.24437	6	103.774	32.5983	70.1698	83.515	68.8503	71.7815	11.6355	5
1.27279	22.794	10.8256	16.8098	5.98421	2	12.3657	15.0548	15.0702	7.21175	12.4256	1.85055	4	57.7379	22.9567	28.3249	77.4051	33.1012	17.4358	39.4936	9.47938	6	105.416	33.0446	71.9742	84.8459	70.5863	73.1734	11.8201	5
1.26927	22.7077	10.8323	16.77	5.93769	2	12.5313	15.1009	15.1882	7.25544	12.519	1.85957	4	58.7645	22.8818	28.6286	78.8834	33.6135	17.4876	40.0432	9.7193	6	107.095	33.4991	73.8207	86.1993	72.3592	74.5947	12.0112	5
1.26576	22.6193	10.8378	16.7285	5.89073	2	12.7006	15.147	15.3058	7.3	12.6133	1.86877	4	59.8107	22.8141	28.9352	80.3926	34.1363	17.5392	40.6047	9.96409	6	108.811	33.9618	75.7095	87.5752	74.1695	76.0455	12.209	5
1.26225	22.5286	10.842	16.6853	5.84334	2	12.8738	15.1931	15.4229	7.3454	12.7088	1.8782	4	60.8766	22.7538	29.2443	81.9328	34.6696	17.5905	41.1779	10.2137	6	110.565	34.4327	77.6411	88.9735	76.0173	77.526	12.4136	5
1.25876	22.4358	10.8448	16.6403	5.79551	2	13.0507	15.2393	15.5396	7.39164	12.8053	1.88787	4	61.9622	22.7014	29.5559	83.5037	35.2134	17.6415	41.763	10.468	6	112.358	34.9117	79.6156	90.394	77.9027	79.0363	12.6252	5
1.25527	22.3407	10.8462	16.5935	5.74727	2	13.2314	15.2855	15.6558	7.43867	12.9028	1.89782	4	63.0675	22.6571	29.8696	85.105	35.7677	17.6923	42.3599	10.7271	6	114.188	35.3987	81.6334	91.8365	79.826	80.5765	12.8437	5
1.2518	22.2434	10.8462	16.5448	5.6986	2	13.4159	15.3318	15.7715	7.48649	13.0014	1.9081	4	64.1926	22.6212	30.1853	86.7365	36.3323	17.7428	42.9685	10.9908	6	116.057	35.8936	83.6947	93.3008	81.7873	82.1466	13.0694	5
1.24833	22.1438	10.8448	16.4943	5.64952	2	13.6043	15.378	15.8868	7.53505	13.101	1.91874	4	65.3375	22.5941	30.5028	88.3977	36.9074	17.793	43.5888	11.259	6	117.964	36.3963	85.7996	94.7868	83.7867	83.7467	13.3023	5
1.24487	22.042	10.8419	16.4419	5.60004	2	13.7964	15.4243	16.0016	7.58433	13.2017	1.92977	4	66.502	22.5759	30.822	90.0884	37.4928	17.8429	44.2207	11.5316	6	119.911	36.9067	87.9483	96.294	85.8241	85.3768	13.5424	5
1.24143	21.9378	10.8375	16.3877	5.55016	2	13.9923	15.4706	16.116	7.6343	13.3033	1.94124	4	67.6861	22.5671	31.1426	91.8079	38.0884	17.8926	44.8641	11.8087	6	121.897	37.4247	90.1409	97.8224	87.8998	87.0369	13.79	5
1.23799	21.8315	10.8317	16.3316	5.49989	2	14.192	15.5169	16.2299	7.68494	13.4059	1.95318	4	68.8897	22.5677	31.4644	93.556	38.6942	17.9421	45.519	12.0901	6	123.922	37.9503	92.3775	99.3714	90.0135	88.7269	14.045	5
1.23456	21.7228	10.8244	16.2736	5.44923	2	14.3955	15.5633	16.3433	7.7362	13.5096	1.96563	4	70.1127	22.5781	31.7873	95.3319	39.3101	17.9913	46.1853	12.3756	6	125.986	38.4832	94.6581	100.941	92.1654	90.4468	14.3075	5
1.23114	21.612	10.8156	16.2138	5.39821	2	14.6028	15.6096	16.4562	7.78806	13.6142	1.97864	4	71.355	22.5985	32.1111	97.1353	39.936	18.0404	46.8627	12.6653	6	128.09	39.0234	96.9826	102.53	94.3552	92.1964	14.5776	5
1.22774	21.499	10.8054	16.1522	5.34683	2	14.8137	15.656	16.5687	7.84047	13.7197	1.99224	4	72.6163	22.629	32.4356	98.9653	40.5717	18.0892	47.5512	12.9589	6	130.234	39.5707	99.351	104.14	96.5828	93.9756	14.8552	5
1.22434	21.3839	10.7937	16.0888	5.2951	2	15.0283	15.7024	16.6807	7.89341	13.8262	2.00647	4	73.8965	22.6699	32.7608	100.821	41.2171	18.1379	48.2506	13.2564	6	132.417	40.125	101.763	105.768	98.8482	95.7843	15.1405	5
1.22095	21.2666	10.7806	16.0236	5.24303	2	15.2466	15.7487	16.7921	7.94684	13.9336	2.02137	4	75.1954	22.7214	33.0864	102.703	41.8721	18.1864	48.9607	13.5576	6	134.64	40.6861	104.219	107.415	101.151	97.6222	15.4335	5
1.21757	21.1473	10.7661	15.9567	5.19064	2	15.4686	15.7951	16.9032	8.00072	14.0419	2.03699	4	76.5127	22.7835	33.4123	104.608	42.5364	18.2348	49.6814	13.8624	6	136.902	41.254	106.718	109.08	103.491	99.489	15.7342	5
1.21419	21.0261	10.7502	15.8881	5.13795	2	15.6941	15.8415	17.0137	8.05501	14.1511	2.05334	4	77.8481	22.8565	33.7384	106.538	43.2099	18.2831	50.4123	14.1708	6	139.203	41.8284	109.26	110.764	105.868	101.385	16.0425	5
1.21083	20.9029	10.7329	15.8179	5.08496	2	15.9231	15.8879	17.1237	8.10968	14.2611	2.07048	4	79.2012	22.9404	34.0646	108.49	43.8924	18.3313	51.1533	14.4824	6	141.543	42.4092	111.845	112.464	108.281	103.308	16.3585	5
1.20748	20.7778	10.7144	15.7461	5.03171	2	16.1556	15.9342	17.2332	8.16467	14.3719	2.08844	4	80.5717	23.0353	34.3908	110.464	44.5837	18.3795	51.9042	14.7972	6	143.922	42.9962	114.473	114.18	110.73	105.26	16.6822	5
1.20414	20.651	10.6946	15.6728	4.97819	2	16.3915	15.9806	17.3421	8.21996	14.4835	2.10724	4	81.9593	23.1414	34.7168	112.459	45.2835	18.4277	52.6647	15.1151	6	146.34	43.5892	117.142	115.913	113.215	107.24	17.0136	5
1.2008	20.5225	10.6736	15.598	4.92444	2	16.6307	16.027	17.4506	8.2755	14.5959	2.12692	4	83.3634	23.2587	35.0426	114.474	45.9915	18.4758	53.4344	15.4358	6	148.796	44.1882	119.852	117.661	115.735	109.246	17.3525	5
1.19748	20.3924	10.6514	15.5219	4.87047	2	16.8733	16.0733	17.5585	8.33124	14.7091	2.1475	4	84.7837	23.3872	35.3681	116.508	46.7076	18.5241	54.2131	15.7592	6	151.29	44.7928	122.603	119.423	118.289	111.28	17.6989	5
1.19416	20.2607	10.6281	15.4444	4.81631	2	17.119	16.1197	17.6659	8.38715	14.8229	2.169	4	86.2195	23.527	35.6933	118.559	47.4314	18.5724	55.0004	16.0852	6	153.822	45.4029	125.394	121.199	120.877	113.339	18.0528	5
1.19086	20.1277	10.6037	15.3657	4.76197	2	17.3678	16.166	17.7726	8.44318	14.9374	2.19146	4	87.6705	23.678	36.018	120.627	48.1626	18.6209	55.7961	16.4134	6	156.39	46.0183	128.225	122.987	123.498	115.424	18.4141	5
1.18756	19.9933	10.5783	15.2858	4.70749	2	17.6197	16.2124	17.8788	8.49928	15.0525	2.21489	4	89.136	23.8403	36.3423	122.71	48.9008	18.6695	56.5997	16.7438	6	158.995	46.6389	131.094	124.788	126.152	117.533	18.7828	5
1.18427	19.8577	10.552	15.2048	4.65287	2	17.8745	16.2587	17.9844	8.55542	15.1683	2.2393	4	90.6153	24.0138	36.6661	124.807	49.6458	18.7183	57.411	17.0761	6	161.635	47.2644	134	126.6	128.836	119.667	19.1586	5
1.18099	19.721	10.5247	15.1229	4.59816	2	18.1322	16.305	18.0894	8.61154	15.2845	2.2647	4	92.1078	24.1984	36.9893	126.916	50.3971	18.7673	58.2293	17.4102	6	164.31	47.8945	136.944	128.422	131.552	121.824	19.5415	5
1.17772	19.5834	10.4966	15.04	4.54337	2	18.3926	16.3513	18.1937	8.6676	15.4013	2.29112	4	93.6129	24.3941	37.312	129.037	51.1545	18.8167	59.0545	17.7458	6	167.02	48.5292	139.923	130.253	134.297	124.004	19.9313	5
1.17446	19.4448	10.4678	14.9563	4.48853	2	18.6557	16.3976	18.2973	8.72355	15.5185	2.31854	4	95.1298	24.6008	37.6342	131.168	51.9174	18.8663	59.886	18.0827	6	169.762	49.1682	142.936	132.092	137.07	126.206	20.328	5
1.17121	19.3056	10.4382	14.8719	4.43367	2	18.9212	16.4439	18.4002	8.77935	15.6362	2.34698	4	96.6577	24.8184	37.9558	133.307	52.6854	18.9163	60.7234	18.4206	6	172.538	49.8112	145.983	133.939	139.871	128.428	20.7313	5
1.16797	19.1657	10.408	14.7868	4.37882	2	19.1892	16.4902	18.5024	8.83496	15.7542	2.37643	4	98.1957	25.0467	38.2769	135.453	53.4582	18.9667	61.5662	18.7594	6	175.344	50.458	149.062	135.791	142.699	130.671	21.1411	5
1.16473	19.0252	10.3772	14.7012	4.32401	2	19.4594	16.5365	18.6038	8.89031	15.8725	2.40689	4	99.7431	25.2856	38.5976	137.604	54.2353	19.0175	62.4139	19.0988	6	178.182	51.1084	152.171	137.648	145.551	132.932	21.5572	5
1.16151	18.8845	10.3459	14.6152	4.26927	2	19.7317	16.5827	18.7043	8.94537	15.9911	2.43835	4	101.299	25.535	38.9178	139.759	55.0161	19.0688	63.266	19.4385	6	181.048	51.7622	155.31	139.509	148.428	135.212	21.9794	5
1.15829	18.7434	10.3142	14.5288	4.21464	2	20.0061	16.629	18.8041	9.00009	16.1098	2.47079	4	102.862	25.7945	39.2376	141.917	55.8002	19.1206	64.122	19.7783	6	183.943	52.4192	158.477	141.373	151.326	137.508	22.4074	5
1.15509	18.6023	10.282	14.4422	4.16014	2	20.2823	16.6753	18.903	9.05443	16.2287	2.50421	4	104.432	26.0641	39.557	144.075	56.5871	19.1729	64.9814	20.118	6	186.864	53.079	161.67	143.238	154.246	139.819	22.8411	5
1.15189	18.4612	10.2496	14.3554	4.1058	2	20.5601	16.7215	19.0009	9.10832	16.3477	2.53858	4	106.007	26.3434	39.8763	146.232	57.3762	19.2258	65.8435	20.4572	6	189.811	53.7415	164.888	145.102	157.186	142.146	23.2802	5
1.1487	18.3202	10.2169	14.2685	4.05167	2	20.8396	16.7678	19.0979	9.16174	16.4667	2.57388	4	107.587	26.6323	40.1953	148.386	58.167	19.2793	66.7079	20.7957	6	192.781	54.4063	168.128	146.965	160.143	144.485	23.7245	5
1.14552	18.1795	10.184	14.1817	3.99777	2	21.1203	16.8141	19.1938	9.21462	16.5857	2.61008	4	109.17	26.9304	40.5143	150.536	58.9589	19.3335	67.5738	21.1332	6	195.774	55.0734	171.39	148.825	163.117	146.836	24.1736	5
1.14235	18.0392	10.1509	14.0951	3.94415	2	21.4023	16.8603	19.2887	9.26692	16.7046	2.64716	4	110.755	27.2376	40.8332	152.679	59.7514	19.3883	68.4408	21.4695	6	198.788	55.7422	174.671	150.681	166.106	149.198	24.6273	5
1.13918	17.8995	10.1178	14.0086	3.89084	2	21.6853	16.9066	19.3825	9.3186	16.8232	2.68508	4	112.342	27.5534	41.1523	154.814	60.5438	19.4439	69.3082	21.8042	6	201.822	56.4128	177.968	152.531	169.107	151.568	25.0853	5
1.13603	17.7604	10.0847	13.9225	3.83787	2	21.9691	16.9529	19.4752	9.3696	16.9417	2.72381	4	113.928	27.8776	41.4717	156.94	61.3354	19.5002	70.1753	22.137	6	204.872	57.0846	181.281	154.374	172.12	153.946	25.5473	5
1.13288	17.6222	10.0516	13.8369	3.78529	2	22.2535	16.9991	19.5666	9.41989	17.0598	2.76331	4	115.512	28.2098	41.7914	159.053	62.1258	19.5572	71.0415	22.4677	6	207.938	57.7576	184.607	156.209	175.142	156.331	26.0129	5
1.12975	17.4848	10.0186	13.7517	3.73313	2	22.5384	17.0454	19.6568	9.4694	17.1775	2.80354	4	117.094	28.5497	42.1116	161.153	62.9141	19.615	71.9062	22.7959	6	211.018	58.4314	187.943	158.032	178.171	158.719	26.4818	5
1.12662	17.3486	9.98575	13.6672	3.68142	2	22.8235	17.0918	19.7456	9.51811	17.2947	2.84446	4	118.671	28.897	42.4325	163.237	63.6998	19.6736	72.7686	23.1214	6	214.109	59.1058	191.288	159.844	181.206	161.111	26.9536	5
1.1235	17.2135	9.9531	13.5833	3.63022	2	23.1086	17.1381	19.8331	9.56595	17.4114	2.88601	4	120.243	29.2512	42.7542	165.304	64.4821	19.7331	73.628	23.4438	6	217.21	59.7804	194.639	161.642	184.244	163.503	27.428	5
1.12039	17.0798	9.92069	13.5003	3.57956	2	23.3935	17.1844	19.9191	9.61289	17.5275	2.92815	4	121.809	29.612	43.0768	167.352	65.2604	19.7933	74.4838	23.7628	6	220.318	60.455	197.993	163.426	187.283	165.895	27.9045	5
1.11729	16.9475	9.88858	13.418	3.52947	2	23.678	17.2308	20.0036	9.65887	17.6428	2.97084	4	123.366	29.9789	43.4005	169.378	66.034	19.8544	75.3353	24.0781	6	223.43	61.1293	201.348	165.192	190.321	168.284	28.3828	5
1.11419	16.8168	9.85679	13.3368	3.48001	2	23.9618	17.2772	20.0866	9.70386	17.7574	3.014	4	124.913	30.3515	43.7255	171.381	66.8021	19.9164	76.1816	24.3894	6	226.546	61.8031	204.702	166.939	193.356	170.669	28.8625	5
1.11111	16.6878	9.82536	13.2566	3.4312	2	24.2447	17.3236	20.168	9.74782	17.8711	3.05759	4	126.449	30.7295	44.0519	173.359	67.5639	19.9791	77.0221	24.6964	6	229.662	62.476	208.051	168.667	196.385	173.048	29.3431	5
1.10803	16.5605	9.79434	13.1774	3.3831	2	24.5265	17.3701	20.2478	9.79068	17.9838	3.10156	4	127.972	31.1123	44.3799	175.31	68.3189	20.0428	77.8561	24.9986	6	232.776	63.1477	211.393	170.372	199.406	175.419	29.8242	5
1.10496	16.4352	9.76376	13.0995	3.33574	2	24.8068	17.4166	20.3258	9.83242	18.0954	3.14583	4	129.481	31.4995	44.7097	177.233	69.0661	20.1073	78.6827	25.296	6	235.885	63.8179	214.725	172.053	202.417	177.78	30.3053	5
1.10191	16.312	9.73363	13.0228	3.28917	2	25.0855	17.4631	20.402	9.87299	18.2059	3.19036	4	130.975	31.8906	45.0414	179.124	69.8048	20.1726	79.5013	25.588	6	238.986	64.4864	218.044	173.709	205.416	180.128	30.786	5
1.09885	16.1908	9.704	12.9474	3.24342	2	25.3622	17.5097	20.4763	9.91234	18.3151	3.23507	4	132.451	32.2852	45.3753	180.982	70.5343	20.2387	80.311	25.8743	6	242.077	65.1528	221.347	175.338	208.399	182.463	31.2658	5
1.09581	16.072	9.67487	12.8734	3.19855	2	25.6368	17.5563	20.5488	9.95045	18.4231	3.2799	4	133.908	32.6827	45.7115	182.806	71.2538	20.3057	81.1112	26.1548	6	245.155	65.8168	224.632	176.937	211.364	184.781	31.7442	5
1.09278	15.9555	9.64627	12.8009	3.15459	2	25.9088	17.603	20.6193	9.98725	18.5296	3.32478	4	135.344	33.0828	46.0501	184.592	71.9625	20.3734	81.9009	26.4289	6	248.218	66.4781	227.895	178.505	214.309	187.081	32.2207	5
1.08975	15.8414	9.61822	12.7298	3.11158	2	26.1781	17.6497	20.6878	10.0227	18.6346	3.36965	4	136.758	33.4848	46.3915	186.341	72.6597	20.4419	82.6795	26.6965	6	251.261	67.1364	231.133	180.041	217.231	189.361	32.6948	5
1.08673	15.7299	9.59073	12.6603	3.06957	2	26.4443	17.6965	20.7542	10.0568	18.738	3.41443	4	138.149	33.8883	46.7356	188.049	73.3444	20.5112	83.4462	26.9571	6	254.283	67.7914	234.343	181.542	220.128	191.617	33.166	5
1.08373	15.621	9.56379	12.5924	3.02861	2	26.7072	17.7433	20.8185	10.0895	18.8396	3.45906	4	139.514	34.2927	47.0828	189.714	74.0161	20.5811	84.2002	27.2106	6	257.28	68.4427	237.521	183.006	222.997	193.849	33.6338	5
1.08073	15.5149	9.53743	12.5262	2.98873	2	26.9665	17.7901	20.8806	10.1208	18.9395	3.50346	4	140.852	34.6976	47.4331	191.336	74.6737	20.6517	84.9408	27.4565	6	260.249	69.09	240.665	184.433	225.835	196.054	34.0976	5
1.07773	15.4116	9.51164	12.4616	2.94997	2	27.2218	17.837	20.9405	10.1506	19.0375	3.54756	4	142.162	35.1024	47.7868	192.912	75.3167	20.723	85.6671	27.6946	6	263.187	69.733	243.771	185.819	228.639	198.23	34.5569	5
1.07475	15.3112	9.48643	12.3988	2.91239	2	27.4728	17.884	20.9981	10.1788	19.1334	3.59129	4	143.441	35.5066	48.144	194.44	75.9441	20.7947	86.3784	27.9245	6	266.09	70.3713	246.836	187.164	231.408	200.374	35.0112	5
1.07177	15.2138	9.46178	12.3378	2.87602	2	27.7193	17.931	21.0533	10.2055	19.2273	3.63457	4	144.688	35.9096	48.5048	195.919	76.5552	20.8671	87.0739	28.146	6	268.956	71.0046	249.857	188.465	234.137	202.484	35.4599	5
1.06881	15.1195	9.43768	12.2786	2.84091	2	27.9609	17.9781	21.1062	10.2307	19.319	3.67733	4	145.902	36.311	48.8695	197.346	77.1493	20.9399	87.753	28.3588	6	271.782	71.6326	252.83	189.721	236.825	204.558	35.9024	5
1.06585	15.0283	9.41414	12.2212	2.8071	2	28.1974	18.0252	21.1567	10.2542	19.4084	3.71949	4	147.081	36.7102	49.238	198.721	77.7255	21.0131	88.4147	28.5626	6	274.563	72.2548	255.751	190.93	239.469	206.593	36.3382	5
1.0629	14.9404	9.39114	12.1658	2.77463	2	28.4284	18.0723	21.2047	10.2761	19.4954	3.76098	4	148.222	37.1066	49.6107	200.042	78.2831	21.0866	89.0585	28.757	6	277.296	72.871	258.618	192.09	242.065	208.588	36.7667	5
1.05995	14.8557	9.36865	12.1122	2.74354	2	28.6535	18.1195	21.2502	10.2963	19.5799	3.80173	4	149.326	37.4997	49.9876	201.306	78.8214	21.1604	89.6836	28.942	6	279.979	73.4808	261.427	193.2	244.612	210.54	37.1874	5
1.05702	14.7744	9.34667	12.0605	2.71388	2	28.8725	18.1667	21.2932	10.3149	19.6618	3.84164	4	150.39	37.889	50.3687	202.513	79.3397	21.2345	90.2892	29.1171	6	282.607	74.0837	264.175	194.257	247.107	212.446	37.5997	5
1.05409	14.6965	9.32516	12.0108	2.68569	2	29.085	18.2139	21.3336	10.3317	19.7411	3.88066	4	151.413	38.274	50.7543	203.661	79.8371	21.3086	90.8746	29.2822	6	285.177	74.6796	266.859	195.261	249.546	214.305	38.003	5
1.05117	14.6221	9.30412	11.9631	2.659	2	29.2908	18.2611	21.3715	10.3468	19.8176	3.91871	4	152.392	38.6541	51.1444	204.749	80.313	21.3829	91.4392	29.4369	6	287.687	75.2678	269.474	196.21	251.928	216.113	38.3968	5
1.04826	14.5512	9.2835	11.9174	2.63386	2	29.4895	18.3083	21.4067	10.3602	19.8912	3.9557	4	153.328	39.0289	51.5391	205.775	80.7667	21.4571	91.9823	29.5811	6	290.131	75.8482	272.018	197.103	254.249	217.87	38.7805	5
1.04536	14.4839	9.26329	11.8736	2.61031	2	29.6808	18.3555	21.4393	10.3718	19.9618	3.99157	4	154.217	39.3977	51.9385	206.737	81.1976	21.5312	92.5033	29.7145	6	292.508	76.4203	274.488	197.937	256.507	219.572	39.1536	5
1.04247	14.4202	9.24346	11.8318	2.58839	2	29.8644	18.4026	21.4693	10.3816	20.0295	4.02625	4	155.06	39.76	52.3426	207.636	81.6049	21.605	93.0014	29.837	6	294.813	76.9837	276.879	198.711	258.7	221.217	39.5154	5
1.03958	14.3602	9.22396	11.7921	2.56814	2	30.04	18.4497	21.4966	10.3896	20.094	4.05965	4	155.854	40.1155	52.7515	208.469	81.9881	21.6786	93.4761	29.9483	6	297.044	77.5381	279.19	199.424	260.824	222.804	39.8655	5
1.0367	14.304	9.20478	11.7544	2.54959	2	30.2072	18.4967	21.5212	10.3957	20.1552	4.09172	4	156.598	40.4634	53.1652	209.235	82.3465	21.7519	93.9267	30.0482	6	299.196	78.083	281.416	200.075	262.878	224.33	40.2033	5
1.03383	14.2514	9.18588	11.7187	2.53278	2	30.3657	18.5436	21.5432	10.4001	20.2132	4.12237	4	157.292	40.8035	53.5838	209.933	82.6796	21.8246	94.3527	30.1366	6	301.267	78.618	283.555	200.662	264.858	225.792	40.5283	5
1.03097	14.2027	9.16722	11.685	2.51774	2	30.5154	18.5904	21.5625	10.4027	20.2677	4.15155	4	157.933	41.1351	54.0071	210.563	82.9867	21.8968	94.7536	30.2133	6	303.253	79.1428	285.603	201.184	266.763	227.189	40.84	5
1.02811	14.1578	9.14877	11.6533	2.50452	2	30.6558	18.6371	21.5791	10.4034	20.3188	4.17918	4	158.521	41.4579	54.4353	211.123	83.2674	21.9683	95.1288	30.2781	6	305.151	79.6569	287.558	201.641	268.591	228.52	41.1377	5
1.02527	14.1168	9.13048	11.6236	2.49314	2	30.7867	18.6836	21.5931	10.4022	20.3664	4.2052	4	159.054	41.7712	54.8683	211.612	83.5212	22.039	95.4777	30.3309	6	306.958	80.1599	289.417	202.03	270.338	229.781	41.4212	5
1.02243	14.0796	9.11234	11.596	2.48364	2	30.9078	18.7298	21.6044	10.3993	20.4103	4.22954	4	159.532	42.0748	55.3061	212.031	83.7476	22.1089	95.7999	30.3716	6	308.67	80.6515	291.177	202.351	272.003	230.971	41.6897	5
1.0196	14.0464	9.09428	11.5703	2.47604	2	31.0189	18.7759	21.6131	10.3945	20.4506	4.25216	4	159.953	42.3681	55.7485	212.377	83.9462	22.1777	96.0951	30.4001	6	310.285	81.1312	292.834	202.603	273.584	232.088	41.9429	5
1.01677	14.0171	9.07629	11.5467	2.47039	2	31.1196	18.8216	21.6191	10.3878	20.487	4.27298	4	160.317	42.6507	56.1956	212.65	84.1164	22.2455	96.3626	30.4164	6	311.8	81.5986	294.387	202.785	275.078	233.13	42.1804	5
1.01396	13.9917	9.05833	11.525	2.46669	2	31.2098	18.867	21.6226	10.3794	20.5197	4.29196	4	160.623	42.9221	56.6472	212.85	84.2581	22.3121	96.6022	30.4202	6	313.211	82.0532	295.833	202.896	276.484	234.096	42.4016	5
1.01115	13.9703	9.04035	11.5053	2.46499	2	31.2891	18.9121	21.6235	10.3691	20.5485	4.30904	4	160.87	43.1821	57.1033	212.977	84.3707	22.3775	96.8134	30.4116	6	314.516	82.4947	297.17	202.936	277.8	234.983	42.6062	5
1.00835	13.9529	9.02232	11.4876	2.4653	2	31.3574	18.9568	21.6219	10.3571	20.5733	4.32417	4	161.058	43.4302	57.5637	213.029	84.4541	22.4414	96.996	30.3905	6	315.713	82.9227	298.394	202.904	279.024	235.791	42.7937	5
1.00556	13.9395	9.0042	11.4719	2.46765	2	31.4144	19.001	21.6178	10.3432	20.5941	4.3373	4	161.185	43.666	58.0283	213.007	84.5079	22.5039	97.1496	30.3569	6	316.798	83.3367	299.505	202.799	280.154	236.518	42.9638	5
1.00278	13.9301	8.98597	11.458	2.47206	2	31.46	19.0446	21.6113	10.3276	20.6109	4.3484	4	161.251	43.8891	58.4969	212.91	84.532	22.5648	97.274	30.3108	6	317.768	83.7363	300.499	202.621	281.188	237.163	43.116	5
1	13.9247	8.96759	11.4461	2.47854	2	31.4939	19.0878	21.6023	10.3103	20.6236	4.35743	4	161.256	44.0993	58.9694	212.739	84.5261	22.6239	97.369	30.2521	6	318.623	84.1211	301.375	202.37	282.126	237.723	43.2501	5
0.997231	13.9233	8.94903	11.4361	2.48712	2	31.516	19.1303	21.591	10.2912	20.6321	4.36434	4	161.2	44.2961	59.4455	212.493	84.49	22.6813	97.4342	30.181	6	319.359	84.4907	302.132	202.044	282.966	238.198	43.3658	5
0.99447	13.9258	8.93025	11.428	2.4978	2	31.5261	19.1721	21.5775	10.2704	20.6365	4.36912	4	161.081	44.4794	59.9251	212.172	84.4238	22.7368	97.4697	30.0975	6	319.975	84.8447	302.766	201.646	283.706	238.587	43.4626	5
0.991717	13.9324	8.91123	11.4218	2.5106	2	31.5241	19.2132	21.5616	10.2479	20.6367	4.37172	4	160.901	44.6488	60.408	211.776	84.3272	22.7904	97.4751	30.0015	6	320.468	85.1826	303.278	201.173	284.346	238.889	43.5405	5
0.988971	13.943	8.89194	11.4175	2.52553	2	31.5098	19.2535	21.5436	10.2239	20.6327	4.37213	4	160.658	44.8039	60.8939	211.305	84.2003	22.8419	97.4506	29.8932	6	320.836	85.5041	303.665	200.626	284.884	239.103	43.599	5
0.986233	13.9575	8.87237	11.415	2.54259	2	31.4831	19.2929	21.5235	10.1982	20.6244	4.37033	4	160.353	44.9447	61.3825	210.761	84.0431	22.8912	97.3959	29.7728	6	321.078	85.8088	303.926	200.005	285.319	239.228	43.6381	5
0.983502	13.9761	8.85248	11.4143	2.56179	2	31.4439	19.3314	21.5013	10.1709	20.6119	4.36631	4	159.986	45.0708	61.8737	210.142	83.8557	22.9383	97.3111	29.6402	6	321.193	86.0963	304.061	199.311	285.651	239.262	43.6574	5
0.980779	13.9985	8.83225	11.4154	2.58312	2	31.3921	19.3689	21.4771	10.1421	20.5951	4.36006	4	159.557	45.1821	62.367	209.45	83.638	22.9831	97.1962	29.4956	6	321.179	86.3661	304.068	198.543	285.879	239.207	43.6569	5
0.978063	14.0249	8.81168	11.4183	2.6066	2	31.3277	19.4053	21.451	10.1119	20.574	4.35157	4	159.066	45.2783	62.8623	208.685	83.3904	23.0254	97.0512	29.3392	6	321.035	86.6179	303.946	197.702	286.003	239.061	43.6365	5
0.975355	14.0551	8.79074	11.4229	2.6322	2	31.2507	19.4405	21.4231	10.0802	20.5486	4.34085	4	158.514	45.3593	63.3592	207.847	83.1129	23.0654	96.8762	29.1711	6	320.76	86.8513	303.696	196.789	286.021	238.824	43.5959	5
0.972655	14.0893	8.76942	11.4293	2.65993	2	31.161	19.4745	21.3934	10.0471	20.519	4.3279	4	157.9	45.4249	63.8574	206.938	82.8058	23.1028	96.6715	28.9915	6	320.353	87.066	303.317	195.804	285.935	238.495	43.5353	5
0.969962	14.1272	8.74772	11.4375	2.68977	2	31.0585	19.5072	21.362	10.0126	20.4851	4.31273	4	157.226	45.475	64.3566	205.958	82.4693	23.1375	96.437	28.8006	6	319.814	87.2616	302.808	194.747	285.742	238.075	43.4544	5
0.967276	14.169	8.72562	11.4473	2.7217	2	30.9435	19.5386	21.3291	9.97687	20.447	4.29537	4	156.492	45.5095	64.8563	204.907	82.1038	23.1697	96.1731	28.5986	6	319.142	87.4377	302.169	193.621	285.445	237.563	43.3533	5
0.964598	14.2146	8.70313	11.4588	2.75572	2	30.8157	19.5684	21.2946	9.93989	20.4047	4.27583	4	155.699	45.5283	65.3563	203.788	81.7096	23.1991	95.8799	28.3858	6	318.336	87.594	301.402	192.424	285.042	236.96	43.2321	5
0.961927	14.2638	8.68024	11.472	2.7918	2	30.6754	19.5968	21.2586	9.90173	20.3581	4.25415	4	154.847	45.5314	65.8561	202.6	81.2871	23.2258	95.5578	28.1624	6	317.398	87.7303	300.505	191.159	284.534	236.265	43.0908	5
0.959264	14.3168	8.65696	11.4869	2.82991	2	30.5226	19.6235	21.2214	9.86244	20.3075	4.23035	4	153.937	45.5187	66.3554	201.345	80.8367	23.2496	95.2071	27.9286	6	316.327	87.8461	299.48	189.827	283.921	235.48	42.9294	5
0.956608	14.3734	8.63329	11.5033	2.87003	2	30.3574	19.6485	21.1828	9.82209	20.2527	4.20448	4	152.971	45.4902	66.8538	200.024	80.3588	23.2707	94.828	27.6847	6	315.123	87.9411	298.328	188.428	283.203	234.605	42.7482	5
0.95396	14.4335	8.60925	11.5214	2.91213	2	30.1799	19.6718	21.1431	9.78073	20.1939	4.17659	4	151.949	45.4459	67.3507	198.638	79.8541	23.2888	94.421	27.4311	6	313.787	88.0152	297.049	186.965	282.383	233.64	42.5472	5
0.951318	14.4972	8.58484	11.541	2.95617	2	29.9902	19.6932	21.1023	9.73844	20.131	4.14673	4	150.872	45.3858	67.8459	197.189	79.3231	23.3041	93.9866	27.168	6	312.32	88.068	295.644	185.437	281.459	232.586	42.3267	5
0.948684	14.5643	8.56008	11.5622	3.00211	2	29.7886	19.7127	21.0605	9.69528	20.0643	4.11495	4	149.742	45.31	68.3389	195.677	78.7662	23.3164	93.525	26.8957	6	310.723	88.0992	294.116	183.847	280.433	231.444	42.0868	5
0.946058	14.6348	8.53498	11.5849	3.04992	2	29.5751	19.7303	21.0178	9.65131	19.9936	4.08132	4	148.559	45.2186	68.8293	194.105	78.1842	23.3258	93.0369	26.6147	6	308.997	88.1087	292.464	182.197	279.306	230.215	41.8279	5
0.943438	14.7087	8.50958	11.6091	3.09955	2	29.35	19.7457	20.9742	9.60661	19.9191	4.04591	4	147.326	45.1116	69.3165	192.473	77.5777	23.3323	92.5227	26.3251	6	307.143	88.0961	290.691	180.487	278.08	228.899	41.5502	5
0.940826	14.7858	8.48389	11.6348	3.15095	2	29.1135	19.7591	20.9299	9.56125	19.8409	4.0088	4	146.042	44.9892	69.8001	190.783	76.9473	23.3358	91.9831	26.0275	6	305.163	88.0614	288.799	178.72	276.755	227.5	41.254	5
0.938221	14.8661	8.45794	11.662	3.20408	2	28.8659	19.7702	20.8849	9.51529	19.7591	3.97007	4	144.711	44.8515	70.2797	189.038	76.2939	23.3364	91.4184	25.7222	6	303.059	88.0043	286.789	176.896	275.333	226.016	40.9397	5
0.935624	14.9495	8.43176	11.6906	3.25886	2	28.6074	19.7792	20.8393	9.46881	19.6737	3.92981	4	143.333	44.6987	70.7548	187.237	75.6181	23.334	90.8294	25.4095	6	300.833	87.9246	284.665	175.02	273.815	224.451	40.6076	5
0.933033	15.0359	8.40539	11.7206	3.31526	2	28.3382	19.7858	20.7933	9.42189	19.5848	3.88811	4	141.911	44.5309	71.2248	185.384	74.9207	23.3288	90.2167	25.0898	6	298.486	87.8222	282.427	173.091	272.203	222.806	40.2582	5
0.93045	15.1253	8.37886	11.7521	3.3732	2	28.0588	19.7901	20.7467	9.37459	19.4925	3.84507	4	140.445	44.3484	71.6893	183.48	74.2025	23.3206	89.5809	24.7637	6	296.022	87.6971	280.079	171.112	270.499	221.082	39.8919	5
0.927873	15.2175	8.35221	11.7848	3.43263	2	27.7693	19.7919	20.6999	9.327	19.397	3.8008	4	138.937	44.1514	72.1479	181.526	73.4644	23.3095	88.9227	24.4314	6	293.443	87.549	277.624	169.085	268.705	219.281	39.5092	5
0.925304	15.3124	8.32547	11.8189	3.49346	2	27.4701	19.7914	20.6527	9.27918	19.2983	3.75542	4	137.389	43.9401	72.5999	179.525	72.7071	23.2957	88.2429	24.0934	6	290.751	87.3779	275.064	167.012	266.822	217.405	39.1105	5
0.922742	15.41	8.29871	11.8544	3.55565	2	27.1615	19.7883	20.6054	9.23122	19.1966	3.70904	4	135.803	43.7148	73.0449	177.479	71.9316	23.279	87.5421	23.7502	6	287.949	87.1838	272.401	164.895	264.853	215.457	38.6964	5
0.920188	15.5102	8.27195	11.8911	3.6191	2	26.844	19.7828	20.5579	9.18319	19.092	3.66178	4	134.181	43.4758	73.4824	175.388	71.1388	23.2596	86.821	23.4022	6	285.042	86.9666	269.64	162.737	262.8	213.437	38.2675	5
0.91764	15.6128	8.24525	11.929	3.68376	2	26.5178	19.7747	20.5103	9.13516	18.9845	3.61378	4	132.525	43.2234	73.9119	173.256	70.3295	23.2375	86.0805	23.0498	6	282.031	86.7263	266.784	160.54	260.664	211.349	37.8242	5
0.915099	15.7177	8.21865	11.9682	3.74952	2	26.1834	19.764	20.4627	9.08721	18.8743	3.56516	4	130.836	42.9578	74.3328	171.084	69.5047	23.2127	85.3213	22.6935	6	278.92	86.463	263.836	158.305	258.45	209.195	37.3672	5
0.912565	15.8249	8.19221	12.0085	3.81633	2	25.8412	19.7508	20.4151	9.03942	18.7616	3.51608	4	129.117	42.6795	74.7446	168.874	68.6653	23.1853	84.5443	22.3338	6	275.713	86.1766	260.799	156.036	256.158	206.976	36.897	5
0.910039	15.9342	8.16598	12.0501	3.88409	2	25.4915	19.735	20.3676	8.99186	18.6465	3.46667	4	127.369	42.3888	75.1468	166.629	67.8123	23.1554	83.7502	21.9712	6	272.413	85.8673	257.677	153.735	253.791	204.697	36.4144	5
0.907519	16.0454	8.14002	12.0927	3.95271	2	25.1349	19.7167	20.3202	8.9446	18.5291	3.41709	4	125.594	42.0861	75.5388	164.35	66.9467	23.1231	82.9398	21.606	6	269.025	85.5351	254.473	151.404	251.353	202.358	35.92	5
0.905006	16.1586	8.11437	12.1365	4.02211	2	24.7717	19.6958	20.2731	8.89771	18.4095	3.36748	4	123.795	41.7717	75.9203	162.039	66.0694	23.0884	82.114	21.2388	6	265.552	85.1802	251.193	149.045	248.845	199.963	35.4144	5
0.902501	16.2735	8.0891	12.1813	4.0922	2	24.4023	19.6723	20.2261	8.85127	18.288	3.318	4	121.973	41.4461	76.2905	159.699	65.1813	23.0514	81.2736	20.8701	6	261.998	84.8026	247.838	146.662	246.271	197.514	34.8983	5
0.900002	16.39	8.06426	12.2272	4.16289	2	24.0273	19.6463	20.1794	8.80534	18.1646	3.26881	4	120.131	41.1097	76.6491	157.331	64.2835	23.0122	80.4195	20.5003	6	258.367	84.4026	244.415	144.256	243.633	195.015	34.3724	5
0.89751	16.5081	8.03991	12.274	4.23409	2	23.6471	19.6178	20.1329	8.76	18.0395	3.22009	4	118.271	40.7629	76.9954	154.939	63.377	22.9709	79.5526	20.13	6	254.665	83.9804	240.926	141.83	240.934	192.467	33.8374	5
0.895025	16.6275	8.0161	12.3218	4.30569	2	23.262	19.5869	20.0868	8.71531	17.9128	3.17198	4	116.394	40.4061	77.329	152.523	62.4627	22.9275	78.6737	19.7595	6	250.895	83.5362	237.376	139.386	238.177	189.874	33.2941	5
0.892547	16.7481	7.9929	12.3705	4.37761	2	22.8727	19.5536	20.041	8.67134	17.7847	3.12465	4	114.503	40.0399	77.6494	150.085	61.5416	22.8822	77.7836	19.3894	6	247.061	83.0702	233.768	136.927	235.365	187.238	32.7431	5
0.890076	16.8699	7.97036	12.4201	4.44975	2	22.4796	19.5179	19.9955	8.62814	17.6553	3.07828	4	112.599	39.6646	77.956	147.629	60.6147	22.8351	76.8832	19.0201	6	243.168	82.5826	230.108	134.456	232.501	184.563	32.1852	5
0.887611	16.9926	7.94854	12.4706	4.52201	2	22.0831	19.48	19.9503	8.58578	17.5248	3.03302	4	110.686	39.2808	78.2483	145.157	59.6829	22.7862	75.9734	18.6521	6	239.221	82.0739	226.4	131.975	229.588	181.852	31.6211	5
0.885154	17.1161	7.92749	12.5218	4.5943	2	21.6838	19.4398	19.9056	8.54433	17.3934	2.98904	4	108.764	38.889	78.5258	142.669	58.7472	22.7357	75.0551	18.2859	6	235.224	81.5443	222.648	129.486	226.629	179.106	31.0516	5
0.882703	17.2403	7.90728	12.5738	4.66651	2	21.282	19.3976	19.8611	8.50382	17.2611	2.94649	4	106.836	38.4896	78.7881	140.169	57.8086	22.6837	74.1291	17.9219	6	231.183	80.9942	218.856	126.992	223.627	176.33	30.4774	5
0.880259	17.3651	7.88795	12.6265	4.73855	2	20.8783	19.3532	19.817	8.46432	17.1282	2.90555	4	104.903	38.0831	79.0346	137.658	56.8681	22.6302	73.1963	17.5606	6	227.101	80.4238	215.029	124.495	220.586	173.527	29.8993	5
0.877822	17.4902	7.86957	12.6799	4.81032	2	20.4731	19.307	19.7732	8.42588	16.9948	2.86634	4	102.969	37.6701	79.2649	135.139	55.9264	22.5755	72.2575	17.2024	6	222.983	79.8338	211.17	121.998	217.507	170.699	29.3179	5
0.875391	17.6156	7.85218	12.7339	4.88172	2	20.0669	19.2589	19.7298	8.38855	16.861	2.82902	4	101.034	37.251	79.4784	132.614	54.9846	22.5195	71.3135	16.8478	6	218.834	79.2243	207.286	119.504	214.395	167.849	28.734	5
0.872968	17.7411	7.83583	12.7885	4.95266	2	19.6602	19.2091	19.6866	8.35237	16.7271	2.79371	4	99.1	36.8265	79.6748	130.084	54.0435	22.4625	70.3652	16.4971	6	214.66	78.596	203.379	117.013	211.252	164.98	28.1484	5
0.870551	17.8666	7.82058	12.8436	5.02303	2	19.2534	19.1576	19.6437	8.31737	16.593	2.76055	4	97.1697	36.3969	79.8535	127.552	53.1041	22.4045	69.4134	16.1508	6	210.463	77.9492	199.454	114.529	208.082	162.096	27.5618	5
0.86814	17.992	7.80647	12.8992	5.09274	2	18.8469	19.1047	19.601	8.28361	16.4591	2.72964	4	95.2445	35.9629	80.0141	125.019	52.1671	22.3456	68.4589	15.8092	6	206.25	77.2845	195.516	112.055	204.888	159.199	26.9748	5
0.865737	18.117	7.79356	12.9553	5.16171	2	18.4413	19.0504	19.5586	8.25112	16.3254	2.70108	4	93.3261	35.525	80.1563	122.488	51.2334	22.286	67.5025	15.4728	6	202.025	76.6023	191.569	109.591	201.672	156.292	26.3881	5
0.86334	18.2415	7.78187	13.0117	5.22982	2	18.0369	18.9949	19.5163	8.21992	16.192	2.67496	4	91.4164	35.0837	80.2794	119.961	50.3039	22.2258	66.545	15.1418	6	197.792	75.9032	187.617	107.141	198.438	153.378	25.8026	5
0.860949	18.3655	7.77146	13.0685	5.297	2	17.6342	18.9383	19.4741	8.19004	16.0592	2.65133	4	89.5169	34.6395	80.3833	117.439	49.3792	22.1651	65.5872	14.8168	6	193.556	75.1878	183.664	104.707	195.188	150.461	25.2187	5
0.858565	18.4887	7.76236	13.1255	5.36315	2	17.2336	18.8808	19.4319	8.16152	15.927	2.63026	4	87.6292	34.193	80.4674	114.924	48.4602	22.104	64.6297	14.4978	6	189.321	74.4565	179.715	102.29	191.927	147.542	24.6372	5
0.856188	18.611	7.75461	13.1828	5.42818	2	16.8354	18.8225	19.3898	8.13437	15.7955	2.61177	4	85.755	33.7447	80.5314	112.418	47.5477	22.0426	63.6733	14.1854	6	185.092	73.71	175.773	99.8926	188.656	144.625	24.0587	5
0.853818	18.7323	7.74824	13.2403	5.49201	2	16.4402	18.7636	19.3476	8.1086	15.665	2.59588	4	83.8957	33.2951	80.575	109.923	46.6422	21.9811	62.7188	13.8797	6	180.873	72.9489	171.842	97.5169	185.378	141.712	23.4838	5
0.851454	18.8524	7.74328	13.2978	5.55456	2	16.0482	18.7042	19.3053	8.08424	15.5355	2.58258	4	82.0527	32.8448	80.5977	107.441	45.7446	21.9195	61.7667	13.5809	6	176.669	72.1738	167.927	95.1645	182.097	138.806	22.9131	5
0.849096	18.9712	7.73976	13.3555	5.61574	2	15.6598	18.6446	19.2629	8.06129	15.4071	2.57185	4	80.2274	32.3942	80.5994	104.973	44.8554	21.858	60.8179	13.2894	6	172.482	71.3853	164.031	92.8375	178.815	135.91	22.3471	5
0.846745	19.0886	7.73771	13.4132	5.67547	2	15.2754	18.5848	19.2202	8.03976	15.28	2.56365	4	78.4211	31.9439	80.5795	102.52	43.9754	21.7967	59.8728	13.0053	6	168.319	70.5841	160.158	90.5374	175.535	133.027	21.7865	5
0.844401	19.2045	7.73715	13.4708	5.73367	2	14.8953	18.525	19.1772	8.01964	15.1543	2.55793	4	76.6352	31.4944	80.538	100.085	43.105	21.7356	58.9323	12.7289	6	164.181	69.7708	156.312	88.2659	172.26	130.158	21.2317	5
0.842063	19.3187	7.73809	13.5284	5.79029	2	14.5198	18.4655	19.1338	8.00095	15.03	2.5546	4	74.8707	31.0461	80.4745	97.6694	42.2448	21.675	57.9968	12.4601	6	160.074	68.9462	152.495	86.0247	168.992	127.306	20.6832	5
0.839731	19.431	7.74055	13.5858	5.84523	2	14.1493	18.4063	19.09	7.98367	14.9073	2.55358	4	73.1288	30.5997	80.3888	95.2738	41.3955	21.6148	57.0669	12.1992	6	156	68.1108	148.711	83.8153	165.733	124.474	20.1415	5
0.837406	19.5414	7.74455	13.643	5.89845	2	13.784	18.3477	19.0456	7.9678	14.7863	2.55476	4	71.4105	30.1555	80.2806	92.9002	40.5574	21.5552	56.1432	11.9462	6	151.964	67.2654	144.964	81.6391	162.487	121.664	19.607	5
0.835088	19.6498	7.75008	13.6999	5.94986	2	13.4242	18.2898	19.0006	7.95332	14.667	2.55804	4	69.7168	29.7141	80.1498	90.5497	39.7311	21.4964	55.2263	11.7013	6	147.968	66.4106	141.257	79.4974	159.256	118.878	19.0802	5
0.832776	19.756	7.75717	13.7566	5.99942	2	13.0702	18.2329	18.9549	7.94021	14.5495	2.5633	4	68.0487	29.2759	79.9962	88.2238	38.9169	21.4383	54.3166	11.4643	6	144.016	65.5473	137.592	77.3916	156.041	116.118	18.5613	5
0.83047	19.8599	7.7658	13.8129	6.04707	2	12.7221	18.1769	18.9085	7.92847	14.434	2.57039	4	66.407	28.8413	79.8196	85.9238	38.1154	21.3811	53.4147	11.2353	6	140.111	64.676	133.973	75.3229	152.846	113.386	18.0508	5
0.828171	19.9615	7.77598	13.8687	6.09276	2	12.3803	18.1222	18.8612	7.91805	14.3204	2.57919	4	64.7924	28.4108	79.62	83.6508	37.3269	21.3249	52.521	11.0142	6	136.256	63.7975	130.402	73.2924	149.672	110.684	17.5489	5
0.825878	20.0606	7.7877	13.9241	6.13642	2	12.0449	18.0689	18.8129	7.90895	14.2089	2.58955	4	63.2058	27.9849	79.3973	81.4059	36.5516	21.2698	51.6359	10.8009	6	132.454	62.9126	126.882	71.3011	146.522	108.014	17.0559	5
0.823591	20.157	7.80096	13.979	6.17803	2	11.7161	18.0172	18.7637	7.90112	14.0995	2.60133	4	61.6476	27.564	79.1514	79.1904	35.7901	21.2159	50.7599	10.5954	6	128.707	62.0219	123.415	69.3501	143.397	105.378	16.5722	5
0.821311	20.2508	7.81575	14.0333	6.21753	2	11.3941	17.9671	18.7133	7.89453	13.9923	2.61439	4	60.1186	27.1484	78.8822	77.0052	35.0424	21.1631	49.8933	10.3975	6	125.017	61.1263	120.003	67.4401	140.299	102.777	16.0978	5
0.819037	20.3418	7.83205	14.0869	6.2549	2	11.0791	17.9189	18.6618	7.88915	13.8872	2.62859	4	58.6191	26.7386	78.5898	74.8512	34.3089	21.1117	49.0366	10.207	6	121.387	60.2263	116.65	65.572	137.231	100.213	15.633	5
0.816769	20.43	7.84984	14.1399	6.29009	2	10.7711	17.8728	18.609	7.88493	13.7845	2.64379	4	57.1498	26.335	78.2743	72.7295	33.5898	21.0618	48.19	10.0238	6	117.82	59.3227	113.355	63.7465	134.194	97.6877	15.1779	5
0.814508	20.5153	7.8691	14.1922	6.32308	2	10.4703	17.8287	18.5549	7.88184	13.6839	2.65985	4	55.7108	25.9379	77.9356	70.6408	32.8853	21.0132	47.3539	9.84746	6	114.316	58.4163	110.122	61.9643	131.19	95.2018	14.7327	5
0.812252	20.5975	7.88981	14.2436	6.35384	2	10.1768	17.787	18.4994	7.87983	13.5857	2.67664	4	54.3027	25.5476	77.5738	68.5861	32.1955	20.9662	46.5287	9.67789	6	110.878	57.5078	106.953	60.2259	128.22	92.7569	14.2973	5
0.810003	20.6766	7.91195	14.2943	6.38234	2	9.89064	17.7476	18.4424	7.87884	13.4899	2.69403	4	52.9255	25.1646	77.1892	66.5659	31.5206	20.9209	45.7144	9.51478	6	107.508	56.5979	103.848	58.5319	125.285	90.3541	13.872	5
0.807761	20.7526	7.93548	14.3441	6.40858	2	9.61195	17.7108	18.3838	7.87884	13.3963	2.71191	4	51.5796	24.7891	76.7819	64.581	30.8606	20.8771	44.9116	9.35782	6	104.206	55.6872	100.808	56.8825	122.388	87.9946	13.4567	5
0.805524	20.8255	7.96038	14.3929	6.43254	2	9.34074	17.6766	18.3236	7.87976	13.3052	2.73017	4	50.2651	24.4214	76.3519	62.6321	30.2158	20.8352	44.1202	9.20671	6	100.975	54.7766	97.8366	55.2782	119.529	85.6792	13.0514	5
0.803294	20.895	7.98661	14.4408	6.4542	2	9.07707	17.6452	18.2617	7.88154	13.2164	2.74869	4	48.9819	24.0619	75.8997	60.7197	29.5861	20.7949	43.3407	9.06112	6	97.8148	53.8667	94.933	53.7192	116.71	83.4088	12.6561	5
0.80107	20.9612	8.01412	14.4877	6.47356	2	8.82095	17.6166	18.198	7.88414	13.1299	2.76739	4	47.7303	23.7108	75.4254	58.8442	28.9715	20.7566	42.5731	8.92072	6	94.7269	52.9581	92.0987	52.2058	113.932	81.1843	12.2707	5
0.798852	21.0241	8.04289	14.5335	6.49062	2	8.57238	17.5909	18.1325	7.88749	13.0458	2.78616	4	46.5101	23.3683	74.9294	57.0063	28.372	20.7201	41.8177	8.78517	6	91.7119	52.0517	89.3344	50.738	111.195	79.0062	11.8951	5
0.79664	21.0836	8.07288	14.5783	6.50539	2	8.33137	17.5683	18.0651	7.89154	12.9641	2.80493	4	45.3213	23.0347	74.412	55.2062	27.7877	20.6855	41.0746	8.65412	6	88.7706	51.1479	86.6407	49.3158	108.501	76.8753	11.5293	5
0.794434	21.1397	8.10403	14.6219	6.51786	2	8.09788	17.5486	17.9958	7.8962	12.8846	2.82363	4	44.1637	22.7103	73.8735	53.4443	27.2185	20.6528	40.3439	8.52722	6	85.9035	50.2475	84.0183	47.9394	105.851	74.7919	11.1731	5
0.792235	21.1924	8.1363	14.6643	6.52804	2	7.87188	17.5321	17.9245	7.90143	12.8075	2.84218	4	43.0373	22.3952	73.3143	51.7209	26.6643	20.6222	39.6257	8.40412	6	83.1108	49.3512	81.4673	46.6085	103.245	72.7566	10.8263	5
0.790041	21.2416	8.16964	14.7056	6.53596	2	7.65333	17.5188	17.8512	7.90715	12.7326	2.86053	4	41.9417	22.0896	72.735	50.0362	26.125	20.5936	38.9202	8.28449	6	80.3928	48.4595	78.988	45.3231	100.684	70.7695	10.4888	5
0.787854	21.2872	8.20401	14.7456	6.54161	2	7.44217	17.5087	17.7757	7.9133	12.66	2.87862	4	40.8767	21.7938	72.1359	48.3905	25.6005	20.5671	38.2274	8.16799	6	77.7495	47.5731	76.5805	44.0829	98.169	68.831	10.1604	5
0.785673	21.3294	8.23935	14.7844	6.54504	2	7.23832	17.5018	17.6982	7.91981	12.5895	2.89642	4	39.842	21.5078	71.5175	46.7839	25.0908	20.5426	37.5474	8.05429	6	75.1809	46.6926	74.2448	42.8878	95.7	66.9412	9.84092	5
0.783497	21.3681	8.27561	14.8219	6.54625	2	7.04171	17.4981	17.6186	7.92661	12.5212	2.91387	4	38.8373	21.2318	70.8804	45.2164	24.5957	20.5202	36.8803	7.94307	6	72.6868	45.8186	71.9807	41.7374	93.2776	65.1002	9.53012	5
0.781328	21.4033	8.31274	14.858	6.54528	2	6.85224	17.4977	17.5367	7.93363	12.4551	2.93096	4	37.8623	20.9659	70.2252	43.6881	24.1149	20.5	36.2261	7.83404	6	70.2667	44.9515	69.7879	40.6313	90.9021	63.3079	9.22778	5
0.779165	21.435	8.35067	14.8928	6.54216	2	6.66982	17.5005	17.4527	7.9408	12.3909	2.94765	4	36.9164	20.7103	69.5525	42.199	23.6484	20.4819	35.5848	7.7269	6	67.9203	44.0921	67.666	39.5692	88.574	61.5643	8.93368	5
0.777007	21.4632	8.38935	14.9263	6.53691	2	6.49434	17.5065	17.3664	7.94805	12.3288	2.96392	4	35.9994	20.4651	68.8628	40.749	23.196	20.4659	34.9564	7.62139	6	65.647	43.2408	65.6145	38.5506	86.2933	59.8692	8.64758	5
0.774856	21.4879	8.42873	14.9583	6.52959	2	6.32568	17.5157	17.278	7.95531	12.2687	2.97977	4	35.1107	20.2302	68.1569	39.3381	22.7575	20.4521	34.3409	7.51726	6	63.446	42.3981	63.6327	37.5749	84.0603	58.2224	8.36924	5
0.772711	21.5092	8.46874	14.9889	6.52021	2	6.16371	17.528	17.1872	7.96251	12.2104	2.99518	4	34.2499	20.0058	67.4354	37.9661	22.3326	20.4404	33.7384	7.41427	6	61.3166	41.5645	61.72	36.6418	81.8751	56.6236	8.0984	5
0.770571	21.527	8.50932	15.0182	6.50883	2	6.00832	17.5434	17.0943	7.96958	12.1539	3.01014	4	33.4164	19.7919	66.6991	36.6328	21.9211	20.4309	33.1487	7.3122	6	59.258	40.7406	59.8754	35.7505	79.7375	55.0724	7.83484	5
0.768438	21.5414	8.55041	15.0459	6.4955	2	5.85936	17.5618	16.9991	7.97645	12.0992	3.02465	4	32.6098	19.5885	65.9487	35.338	21.5229	20.4236	32.5719	7.21086	6	57.2691	39.9267	58.0981	34.9005	77.6477	53.5684	7.57831	5
0.76631	21.5524	8.59195	15.0722	6.48025	2	5.7167	17.5832	16.9017	7.98306	12.0462	3.03873	4	31.8295	19.3958	65.185	34.0814	21.1376	20.4184	32.0079	7.11008	6	55.3489	39.1233	56.387	34.0911	75.6055	52.1112	7.32856	5
0.764188	21.5601	8.63387	15.097	6.46314	2	5.58019	17.6074	16.8021	7.98932	11.9948	3.05236	4	31.075	19.2135	64.4087	32.8628	20.765	20.4153	31.4567	7.0097	6	53.4962	38.3309	54.7411	33.3217	73.6107	50.7001	7.08538	5
0.762072	21.5645	8.67611	15.1203	6.44422	2	5.44968	17.6344	16.7003	7.99518	11.9449	3.06557	4	30.3456	19.0419	63.6207	31.6819	20.4049	20.4144	30.9182	6.90959	6	51.7098	37.5497	53.1593	32.5916	71.6631	49.3347	6.84852	5
0.759962	21.5657	8.71861	15.1422	6.42354	2	5.32502	17.6641	16.5963	8.00057	11.8965	3.07836	4	29.6409	18.8807	62.8218	30.5382	20.0571	20.4155	30.3924	6.80962	6	49.9885	36.7803	51.6402	31.9	69.7625	48.0143	6.61779	5
0.757858	21.5636	8.76131	15.1625	6.40116	2	5.20607	17.6963	16.4902	8.00543	11.8495	3.09075	4	28.9601	18.73	62.0129	29.4314	19.7212	20.4188	29.8791	6.70972	6	48.3309	36.0228	50.1826	31.2462	67.9084	46.7382	6.39296	5
0.75576	21.5584	8.80413	15.1813	6.37715	2	5.09266	17.7309	16.3819	8.00968	11.8038	3.10275	4	28.3028	18.5897	61.1949	28.361	19.3969	20.4242	29.3783	6.6098	6	46.7355	35.2778	48.7851	30.6295	66.1006	45.5057	6.17386	5
0.753667	21.5501	8.84701	15.1986	6.35155	2	4.98465	17.7678	16.2716	8.01328	11.7593	3.11437	4	27.6683	18.4598	60.3686	27.3266	19.0841	20.4316	28.8899	6.50981	6	45.2011	34.5454	47.4463	30.049	64.3386	44.3161	5.96028	5
0.751581	21.5387	8.88989	15.2143	6.32443	2	4.88187	17.8069	16.1592	8.01616	11.716	3.12564	4	27.0561	18.3402	59.535	26.3277	18.7825	20.441	28.4137	6.40971	6	43.726	33.826	46.1648	29.504	62.622	43.1685	5.75208	5
0.7495	21.5244	8.9327	15.2285	6.29585	2	4.78417	17.8479	16.0449	8.01826	11.6738	3.13656	4	26.4654	18.2307	58.695	25.3639	18.4917	20.4525	27.9499	6.30948	6	42.3088	33.1198	44.9389	28.9936	60.9502	42.0623	5.54909	5
0.747425	21.5071	8.97537	15.2413	6.26588	2	4.6914	17.8908	15.9286	8.01953	11.6326	3.14717	4	25.8958	18.1312	57.8495	24.4345	18.2115	20.4659	27.4981	6.20911	6	40.9479	32.4272	43.7673	28.517	59.3228	40.9964	5.35118	5
0.745355	21.487	9.01785	15.2524	6.23458	2	4.60339	17.9354	15.8105	8.01991	11.5923	3.15746	4	25.3466	18.0418	56.9994	23.5391	17.9416	20.4812	27.0583	6.10861	6	39.6417	31.7482	42.6483	28.0735	57.7391	39.9702	5.15824	5
0.743291	21.4641	9.06006	15.2621	6.20202	2	4.52002	17.9815	15.6905	8.01935	11.5528	3.16746	4	24.8172	17.9621	56.1457	22.6771	17.6818	20.4984	26.6304	6.00802	6	38.3886	31.0831	41.5803	27.6621	56.1986	38.9825	4.97015	5
0.741233	21.4385	9.10193	15.2702	6.16827	2	4.44111	18.0289	15.5687	8.0178	11.5141	3.17718	4	24.307	17.8922	55.2894	21.8478	17.4317	20.5175	26.2143	5.90738	6	37.1871	30.432	40.5616	27.2821	54.7007	38.0327	4.78684	5
0.739181	21.4102	9.14341	15.2768	6.1334	2	4.36652	18.0775	15.4453	8.01522	11.4761	3.18664	4	23.8155	17.8318	54.4314	21.0507	17.1911	20.5384	25.8098	5.80673	6	36.0355	29.7952	39.5908	26.9326	53.2446	37.1197	4.60826	5
0.737135	21.3794	9.18442	15.2819	6.09747	2	4.29612	18.127	15.3202	8.01155	11.4387	3.19585	4	23.3421	17.7807	53.5727	20.2851	16.9598	20.5611	25.4169	5.70614	6	34.9322	29.1728	38.6659	26.6127	51.8298	36.2427	4.43434	5
0.735094	21.346	9.22491	15.2855	6.06056	2	4.22975	18.1773	15.1936	8.00676	11.4019	3.20481	4	22.8861	17.7389	52.7142	19.5505	16.7374	20.5856	25.0354	5.60569	6	33.8755	28.5648	37.7855	26.3216	50.4555	35.4006	4.26508	5
0.733058	21.3103	9.2648	15.2875	6.02274	2	4.16729	18.2281	15.0655	8.00081	11.3654	3.21353	4	22.447	17.7061	51.8568	18.8461	16.5237	20.6117	24.6653	5.50548	6	32.8639	27.9714	36.9479	26.0585	49.121	34.5925	4.10049	5
0.731029	21.2722	9.30403	15.2881	5.98408	2	4.1086	18.2794	14.936	7.99367	11.3294	3.22203	4	22.0244	17.6822	51.0016	18.1713	16.3185	20.6395	24.3062	5.40559	6	31.8958	27.3926	36.1513	25.8225	47.8255	33.8176	3.94058	5
0.729005	21.2318	9.34254	15.2872	5.94465	2	4.05355	18.3308	14.8052	7.98529	11.2937	3.23029	4	21.6175	17.667	50.1493	17.5255	16.1214	20.6688	23.9583	5.30613	6	30.9695	26.8286	35.3941	25.6129	46.5684	33.0747	3.7854	5
0.726986	21.1893	9.38025	15.2848	5.90452	2	4.00201	18.3822	14.6732	7.97564	11.2583	3.23833	4	21.226	17.6603	49.3011	16.9079	15.9323	20.6998	23.6212	5.20721	6	30.0834	26.2792	34.6747	25.4287	45.3489	32.363	3.63505	5
0.724973	21.1447	9.41712	15.2809	5.86377	2	3.95388	18.4334	14.54	7.96471	11.223	3.24613	4	20.8493	17.6618	48.4578	16.3178	15.7508	20.7321	23.2949	5.10896	6	29.2362	25.7446	33.9915	25.2692	44.1662	31.6815	3.48961	5
0.722966	21.098	9.45307	15.2755	5.82246	2	3.90902	18.4841	14.4057	7.95246	11.1878	3.25371	4	20.4869	17.6714	47.6202	15.7546	15.5768	20.766	22.9793	5.01149	6	28.4261	25.2247	33.3427	25.1336	43.0195	31.0293	3.34923	5
0.720964	21.0494	9.48804	15.2687	5.78068	2	3.86734	18.5342	14.2705	7.93887	11.1527	3.26103	4	20.1382	17.6888	46.7893	15.2176	15.41	20.8012	22.6742	4.91494	6	27.6517	24.7195	32.7268	25.021	41.9081	30.4054	3.21407	5
0.718968	20.9989	9.52197	15.2605	5.73848	2	3.82873	18.5834	14.1343	7.92392	11.1176	3.26811	4	19.8029	17.7139	45.9659	14.706	15.2501	20.8377	22.3794	4.81945	6	26.9115	24.2289	32.1423	24.9307	40.8311	29.8089	3.08433	5
0.716978	20.9467	9.55479	15.2507	5.69596	2	3.7931	18.6316	13.9974	7.9076	11.0824	3.27491	4	19.4805	17.7464	45.1509	14.2192	15.097	20.8755	22.0949	4.72514	6	26.2041	23.753	31.5875	24.8618	39.7878	29.2389	2.96023	5
0.714992	20.8928	9.58645	15.2396	5.65316	2	3.76034	18.6785	13.8598	7.88989	11.0471	3.28144	4	19.1705	17.7861	44.3451	13.7564	14.9503	20.9145	21.8205	4.63215	6	25.5281	23.2915	31.061	24.8137	38.7774	28.6944	2.84204	5
0.713013	20.8372	9.61688	15.2271	5.61018	2	3.73037	18.7239	13.7215	7.87079	11.0116	3.28766	4	18.8725	17.8328	43.5492	13.317	14.81	20.9546	21.556	4.54062	6	24.8821	22.8445	30.5612	24.7856	37.7991	28.1745	2.73004	5
0.711039	20.7802	9.64602	15.2131	5.56707	2	3.7031	18.7677	13.5827	7.85028	10.9759	3.29355	4	18.5861	17.8862	42.7641	12.9001	14.6757	20.9958	21.3013	4.45069	6	24.2648	22.4118	30.0868	24.7767	36.8521	27.6785	2.62457	5
0.70907	20.7216	9.67382	15.1977	5.52391	2	3.67847	18.8096	13.4435	7.82836	10.94	3.29911	4	18.3108	17.9461	41.9906	12.5052	14.5474	21.038	21.0563	4.3625	6	23.6749	21.9933	29.6362	24.7863	35.9357	27.2053	2.52596	5
0.707107	20.6617	9.70021	15.181	5.48076	2	3.6564	18.8494	13.3039	7.80504	10.9037	3.30429	4	18.0463	18.0122	41.2292	12.1315	14.4246	21.0812	20.8209	4.27618	6	23.1112	21.5889	29.2081	24.8137	35.049	26.7542	2.43458	5
0.705149	20.6005	9.72513	15.1628	5.4377	2	3.63682	18.8869	13.164	7.7803	10.867	3.30906	4	17.7923	18.0843	40.4808	11.7784	14.3074	21.1253	20.5947	4.19186	6	22.5724	21.1983	28.8012	24.8581	34.1913	26.3243	2.35082	5
0.703197	20.5381	9.74853	15.1433	5.3948	2	3.61968	18.922	13.024	7.75416	10.83	3.31341	4	17.5483	18.1623	39.7459	11.445	14.1954	21.1701	20.3778	4.10967	6	22.0574	20.8215	28.4141	24.9189	33.3618	25.9147	2.27506	5
0.70125	20.4746	9.77035	15.1225	5.35211	2	3.60491	18.9545	12.8839	7.72662	10.7925	3.3173	4	17.314	18.2457	39.0251	11.1307	14.0886	21.2158	20.17	4.02972	6	21.5651	20.4582	28.0456	24.9954	32.5598	25.5248	2.20767	5
0.699308	20.41	9.79053	15.1002	5.30971	2	3.59247	18.9842	12.7438	7.6977	10.7546	3.3207	4	17.0891	18.3345	38.3191	10.8349	13.9867	21.2621	19.9711	3.95215	6	21.0943	20.1084	27.6945	25.0869	31.7846	25.1537	2.14898	5
0.697372	20.3443	9.80902	15.0767	5.26766	2	3.58232	19.0109	12.6038	7.6674	10.7161	3.32356	4	16.8733	18.4283	37.6284	10.5569	13.8895	21.309	19.7809	3.87705	6	20.6442	19.7717	27.3596	25.1928	31.0353	24.8007	2.09928	5
0.695441	20.2778	9.82577	15.0518	5.22603	2	3.57441	19.0345	12.464	7.63574	10.6771	3.32586	4	16.6662	18.5269	36.9535	10.296	13.7968	21.3565	19.5993	3.80452	6	20.2136	19.4479	27.0399	25.3124	30.3112	24.465	2.05878	5
0.693515	20.2105	9.84072	15.0256	5.18487	2	3.56871	19.0547	12.3244	7.60274	10.6376	3.32757	4	16.4676	18.6301	36.2949	10.0514	13.7086	21.4045	19.4262	3.73467	6	19.8017	19.1369	26.7341	25.4452	29.6117	24.1459	2.02761	5
0.691595	20.1423	9.85382	14.9981	5.14425	2	3.56519	19.0715	12.1852	7.56842	10.5976	3.32863	4	16.2772	18.7376	35.653	9.82267	13.6247	21.4528	19.2613	3.66756	6	19.4075	18.8385	26.4414	25.5904	28.936	23.8428	2.00577	5
0.68968	20.0735	9.86503	14.9693	5.10423	2	3.56382	19.0846	12.0463	7.5328	10.5569	3.32902	4	16.0946	18.8491	35.0282	9.60903	13.5448	21.5015	19.1046	3.60328	6	19.0303	18.5523	26.1606	25.7474	28.2835	23.5548	1.99317	5
0.687771	20.004	9.87428	14.9392	5.06487	2	3.56459	19.094	11.908	7.49591	10.5156	3.3287	4	15.9198	18.9646	34.4209	9.40988	13.4689	21.5505	18.9558	3.54189	6	18.6691	18.2782	25.891	25.9158	27.6535	23.2815	1.98959	5
0.685867	19.934	9.88155	14.9078	5.02622	2	3.56747	19.0995	11.7702	7.45778	10.4737	3.32763	4	15.7524	19.0836	33.8313	9.2246	13.3968	21.5997	18.8147	3.48343	6	18.3233	18.016	25.6315	26.0948	27.0452	23.0222	1.99469	5
0.683968	19.8635	9.88677	14.8751	4.98835	2	3.57246	19.101	11.633	7.41843	10.4312	3.32577	4	15.5921	19.206	33.2598	9.05256	13.3283	21.649	18.6813	3.42795	6	17.9922	17.7652	25.3815	26.2839	26.4581	22.7762	2.00805	5
0.682074	19.7925	9.8899	14.8412	4.95129	2	3.57954	19.0983	11.4965	7.37789	10.3881	3.32309	4	15.4388	19.3316	32.7065	8.89316	13.2634	21.6984	18.5553	3.37546	6	17.6749	17.5258	25.1399	26.4826	25.8916	22.543	2.02914	5
0.680185	19.7212	9.89092	14.806	4.91512	2	3.58871	19.0914	11.3608	7.33621	10.3443	3.31954	4	15.2923	19.4601	32.1717	8.74581	13.2019	21.7478	18.4366	3.32599	6	17.371	17.2975	24.9062	26.6903	25.3449	22.322	2.05739	5
0.678302	19.6495	9.88976	14.7696	4.87987	2	3.59997	19.0802	11.2259	7.29341	10.2999	3.31511	4	15.1522	19.5913	31.6555	8.60993	13.1436	21.7971	18.3249	3.27952	6	17.0797	17.0799	24.6797	26.9065	24.8176	22.1127	2.0922	5
0.676424	19.5776	9.8864	14.732	4.8456	2	3.61332	19.0645	11.0919	7.24953	10.2548	3.30974	4	15.0185	19.7249	31.158	8.48496	13.0884	21.8462	18.2202	3.23605	6	16.8005	16.8729	24.4595	27.1306	24.3089	21.9145	2.13294	5
0.674551	19.5055	9.8808	14.6932	4.81235	2	3.62876	19.0443	10.9588	7.20461	10.2091	3.30341	4	14.8909	19.8608	30.6794	8.37033	13.0363	21.8952	18.1221	3.19555	6	16.533	16.6761	24.2453	27.362	23.8184	21.727	2.17897	5
0.672684	19.4333	9.87293	14.6531	4.78018	2	3.6463	19.0194	10.8267	7.15869	10.1628	3.29609	4	14.7693	19.9987	30.2195	8.26551	12.9871	21.9439	18.0306	3.15798	6	16.2765	16.4894	24.0363	27.6004	23.3454	21.5496	2.22971	5
0.670821	19.361	9.86275	14.6119	4.74911	2	3.66596	18.9899	10.6956	7.11181	10.1158	3.28774	4	14.6534	20.1384	29.7784	8.16996	12.9406	21.9922	17.9455	3.1233	6	16.0306	16.3123	23.8321	27.8451	22.8894	21.3819	2.28457	5
0.668964	19.2886	9.85023	14.5694	4.71921	2	3.68774	18.9557	10.5657	7.06403	10.0683	3.27834	4	14.5431	20.2797	29.356	8.08317	12.8968	22.0401	17.8665	3.09143	6	15.7949	16.1448	23.6321	28.0956	22.4499	21.2235	2.34301	5
0.667112	19.2163	9.83535	14.5259	4.6905	2	3.71166	18.9166	10.4368	7.01537	10.0201	3.26785	4	14.4382	20.4225	28.9524	8.00464	12.8556	22.0875	17.7935	3.06231	6	15.569	15.9864	23.436	28.3515	22.0263	21.0739	2.40453	5
0.665265	19.1441	9.81809	14.4811	4.66302	2	3.73774	18.8727	10.3092	6.96588	9.97137	3.25627	4	14.3385	20.5664	28.5672	7.93388	12.8168	22.1344	17.7262	3.03586	6	15.3525	15.8371	23.2432	28.6123	21.6183	20.9327	2.46869	5
0.663423	19.072	9.79842	14.4352	4.63681	2	3.76599	18.824	10.1827	6.91562	9.92206	3.24355	4	14.244	20.7113	28.2004	7.87042	12.7804	22.1807	17.6645	3.01199	6	15.1451	15.6964	23.0535	28.8774	21.2251	20.7995	2.53504	5
0.661586	19.0001	9.77633	14.3882	4.6119	2	3.79644	18.7703	10.0575	6.86462	9.8722	3.22969	4	14.1544	20.8571	27.8517	7.81378	12.7463	22.2262	17.6082	2.99059	6	14.9463	15.5641	22.8665	29.1465	20.8465	20.674	2.60323	5
0.659754	18.9284	9.7518	14.3401	4.58833	2	3.82911	18.7117	9.93349	6.81294	9.82181	3.21466	4	14.0695	21.0034	27.521	7.76353	12.7143	22.2711	17.5571	2.97158	6	14.7559	15.4401	22.6818	29.4189	20.4818	20.5557	2.67291	5
0.657927	18.857	9.72481	14.2909	4.56611	2	3.86403	18.6482	9.81084	6.76063	9.77092	3.19845	4	13.9893	21.1502	27.2079	7.71924	12.6843	22.3152	17.511	2.95484	6	14.5737	15.324	22.4993	29.6943	20.1308	20.4444	2.74378	5
0.656106	18.786	9.69537	14.2407	4.54529	2	3.90121	18.5798	9.6895	6.70772	9.71955	3.18104	4	13.9136	21.2972	26.9122	7.68048	12.6564	22.3584	17.4697	2.94025	6	14.3993	15.2156	22.3186	29.9723	19.7928	20.3397	2.81555	5
0.654289	18.7152	9.66346	14.1893	4.52588	2	3.94069	18.5064	9.56952	6.65428	9.66772	3.16243	4	13.8422	21.4444	26.6335	7.64685	12.6303	22.4006	17.433	2.92772	6	14.2325	15.1147	22.1395	30.2522	19.4676	20.2413	2.88797	5
0.652477	18.6449	9.62908	14.137	4.50791	2	3.98249	18.4281	9.45091	6.60035	9.61547	3.1426	4	13.7751	21.5914	26.3715	7.61796	12.606	22.4419	17.4006	2.91711	6	14.0731	15.021	21.9619	30.5337	19.1546	20.1489	2.96083	5
0.650671	18.575	9.59224	14.0836	4.49139	2	4.02663	18.345	9.33368	6.54598	9.56282	3.12156	4	13.7119	21.7382	26.1257	7.59344	12.5835	22.4822	17.3725	2.90833	6	13.9208	14.9343	21.7856	30.8163	18.8536	20.0621	3.03392	5
0.648869	18.5056	9.55295	14.0293	4.47635	2	4.07316	18.257	9.21785	6.49123	9.5098	3.09929	4	13.6527	21.8845	25.8958	7.57291	12.5626	22.5214	17.3483	2.90124	6	13.7755	14.8545	21.6104	31.0997	18.564	19.9808	3.10706	5
0.647073	18.4368	9.5112	13.974	4.4628	2	4.12209	18.1642	9.10343	6.43613	9.45645	3.0758	4	13.5973	22.0303	25.6812	7.55604	12.5432	22.5594	17.3279	2.89574	6	13.6369	14.7812	21.4362	31.3832	18.2856	19.9046	3.18008	5
0.645281	18.3685	9.46701	13.9177	4.45074	2	4.17345	18.0666	8.99044	6.38074	9.4028	3.05109	4	13.5455	22.1753	25.4817	7.54248	12.5253	22.5963	17.3111	2.89172	6	13.5049	14.7143	21.2629	31.6665	18.018	19.8333	3.25282	5
0.643495	18.3008	9.4204	13.8606	4.4402	2	4.22728	17.9643	8.87888	6.32512	9.34888	3.02517	4	13.4973	22.3195	25.2966	7.53193	12.5088	22.6319	17.2976	2.88907	6	13.3793	14.6536	21.0905	31.9492	17.7607	19.7667	3.32514	5
0.641713	18.2337	9.37139	13.8026	4.43117	2	4.28359	17.8573	8.76875	6.2693	9.29474	2.99804	4	13.4524	22.4627	25.1254	7.52406	12.4936	22.6661	17.2874	2.88767	6	13.2599	14.5989	20.9188	32.2308	17.5136	19.7044	3.39693	5
0.639936	18.1674	9.32001	13.7437	4.42367	2	4.34243	17.7458	8.66006	6.21333	9.2404	2.96973	4	13.4107	22.6046	24.9677	7.51859	12.4797	22.6991	17.2801	2.88744	6	13.1466	14.5501	20.7479	32.5109	17.2761	19.6463	3.46804	5
0.638164	18.1017	9.26629	13.684	4.41769	2	4.40381	17.6297	8.5528	6.15727	9.1859	2.94024	4	13.3722	22.7453	24.8229	7.51523	12.467	22.7306	17.2755	2.88826	6	13.0391	14.5068	20.5776	32.789	17.0481	19.5921	3.53838	5
0.636397	18.0367	9.21025	13.6235	4.41324	2	4.46777	17.5093	8.44699	6.10116	9.13129	2.90959	4	13.3367	22.8846	24.6904	7.51373	12.4553	22.7608	17.2736	2.89005	6	12.9375	14.4691	20.408	33.0648	16.8292	19.5417	3.60783	5
0.634635	17.9726	9.15193	13.5622	4.41031	2	4.53432	17.3844	8.34261	6.04504	9.0766	2.87781	4	13.304	23.0223	24.5698	7.51381	12.4448	22.7894	17.274	2.89272	6	12.8414	14.4367	20.2391	33.3378	16.619	19.4948	3.67631	5
0.632878	17.9092	9.09139	13.5003	4.4089	2	4.6035	17.2554	8.23966	5.98897	9.02188	2.84492	4	13.274	23.1584	24.4603	7.51525	12.4352	22.8165	17.2766	2.89618	6	12.7508	14.4095	20.0708	33.6076	16.4174	19.4512	3.7437	5
0.631126	17.8466	9.02865	13.4376	4.409	2	4.67534	17.1222	8.13815	5.93299	8.96716	2.81095	4	13.2466	23.2927	24.3614	7.51782	12.4266	22.842	17.2812	2.90034	6	12.6656	14.3873	19.9031	33.8739	16.224	19.4108	3.80994	5
0.629379	17.785	8.96378	13.3744	4.41059	2	4.74985	16.9849	8.03805	5.87713	8.91249	2.77593	4	13.2217	23.4251	24.2726	7.52129	12.4188	22.866	17.2876	2.90514	6	12.5855	14.37	19.7362	34.1361	16.0385	19.3733	3.87493	5
0.627636	17.7242	8.89682	13.3105	4.41367	2	4.82706	16.8437	7.93936	5.82145	8.8579	2.73991	4	13.1991	23.5555	24.1932	7.52546	12.4119	22.8883	17.2956	2.91049	6	12.5105	14.3575	19.5699	34.394	15.8607	19.3385	3.93858	5
0.625898	17.6643	8.82783	13.246	4.41822	2	4.90699	16.6987	7.84208	5.76598	8.80345	2.70291	4	13.1787	23.6838	24.1227	7.53014	12.4057	22.9089	17.305	2.91634	6	12.4403	14.3497	19.4044	34.6471	15.6902	19.3063	4.00084	5
0.624165	17.6053	8.75688	13.1811	4.42422	2	4.98966	16.55	7.7462	5.71077	8.74917	2.66498	4	13.1604	23.8099	24.0604	7.53515	12.4002	22.9278	17.3156	2.92261	6	12.375	14.3464	19.2396	34.895	15.527	19.2766	4.06161	5
0.622437	17.5473	8.68403	13.1157	4.43165	2	5.07508	16.3978	7.6517	5.65585	8.69511	2.62618	4	13.1441	23.9337	24.0057	7.54032	12.3953	22.945	17.3273	2.92923	6	12.3142	14.3476	19.0757	35.1373	15.3706	19.2491	4.12084	5
0.620714	17.4903	8.60935	13.0498	4.44048	2	5.16329	16.2421	7.55857	5.60126	8.6413	2.58655	4	13.1295	24.0551	23.9581	7.54549	12.3911	22.9604	17.3399	2.93617	6	12.2579	14.3532	18.9125	35.3738	15.2208	19.2236	4.17845	5
0.618995	17.4343	8.53291	12.9836	4.45069	2	5.25429	16.0831	7.4668	5.54704	8.58781	2.54615	4	13.1167	24.174	23.9169	7.55051	12.3874	22.974	17.3532	2.94335	6	12.2059	14.363	18.7502	35.6039	15.0775	19.2001	4.23438	5
0.617281	17.3793	8.4548	12.9171	4.46226	2	5.34809	15.9209	7.37639	5.49323	8.53466	2.50505	4	13.1055	24.2904	23.8816	7.55525	12.3842	22.9857	17.3671	2.95072	6	12.1581	14.3771	18.5888	35.8274	14.9404	19.1784	4.28856	5
0.615572	17.3254	8.37509	12.8502	4.47514	2	5.44471	15.7557	7.28732	5.43985	8.4819	2.4633	4	13.0957	24.4041	23.8515	7.55957	12.3815	22.9957	17.3813	2.95824	6	12.1143	14.3952	18.4283	36.0439	14.8093	19.1582	4.34095	5
0.613868	17.2725	8.29388	12.7832	4.48931	2	5.54416	15.5877	7.19957	5.38693	8.42958	2.42099	4	13.0872	24.5152	23.8261	7.56336	12.3792	23.0037	17.3958	2.96586	6	12.0743	14.4175	18.2687	36.2531	14.6839	19.1395	4.39147	5
0.612168	17.2207	8.21124	12.716	4.50473	2	5.64644	15.4169	7.11313	5.33452	8.37774	2.37819	4	13.08	24.6234	23.8049	7.56652	12.3773	23.0099	17.4103	2.97354	6	12.0381	14.4437	18.1102	36.4546	14.5641	19.1222	4.44008	5
0.610473	17.17	8.12728	12.6486	4.52136	2	5.75156	15.2435	7.028	5.28264	8.32642	2.33498	4	13.0739	24.7288	23.7872	7.56895	12.3757	23.0142	17.4248	2.98123	6	12.0054	14.4739	17.9527	36.6481	14.4496	19.106	4.48672	5
0.608783	17.1204	8.04208	12.5812	4.53916	2	5.85953	15.0676	6.94417	5.23131	8.27566	2.29146	4	13.0687	24.8313	23.7725	7.57055	12.3744	23.0165	17.439	2.98889	6	11.976	14.5081	17.7962	36.8333	14.3403	19.0908	4.53135	5
0.607097	17.0719	7.95574	12.5138	4.55808	2	5.97034	14.8895	6.86161	5.18056	8.22551	2.24772	4	13.0645	24.9308	23.7604	7.57124	12.3734	23.0169	17.4529	2.99648	6	11.9498	14.546	17.6409	37.0099	14.2359	19.0765	4.57392	5
0.605417	17.0246	7.86837	12.4465	4.57809	2	6.084	14.7093	6.78032	5.13042	8.17602	2.20387	4	13.061	25.0272	23.7502	7.57096	12.3726	23.0153	17.4662	3.00398	6	11.9267	14.5878	17.4866	37.1776	14.1363	19.063	4.61438	5
0.60374	16.9783	7.78008	12.3792	4.59913	2	6.20049	14.5272	6.70029	5.08092	8.12721	2.16001	4	13.0581	25.1206	23.7415	7.56963	12.3721	23.0118	17.479	3.01134	6	11.9064	14.6334	17.3334	37.3361	14.0412	19.0501	4.6527	5
0.602069	16.9333	7.69096	12.3121	4.62116	2	6.31982	14.3432	6.62151	5.03206	8.07914	2.11626	4	13.0559	25.2108	23.7338	7.56721	12.3717	23.0062	17.4909	3.01853	6	11.8888	14.6828	17.1813	37.4852	13.9506	19.0377	4.68884	5
0.600402	16.8894	7.60113	12.2453	4.64412	2	6.44196	14.1576	6.54397	4.98387	8.03184	2.07276	4	13.054	25.2978	23.7267	7.56365	12.3714	22.9987	17.5021	3.02553	6	11.8738	14.7358	17.0303	37.6245	13.8642	19.0257	4.72277	5
0.598739	16.8466	7.51071	12.1787	4.66796	2	6.56692	13.9705	6.46766	4.93637	7.98536	2.02964	4	13.0525	25.3816	23.7196	7.55889	12.3713	22.9892	17.5122	3.03229	6	11.861	14.7926	16.8805	37.7538	13.7818	19.014	4.75444	5
0.597082	16.805	7.41979	12.1124	4.69262	2	6.69467	13.7821	6.39258	4.88958	7.93973	1.98705	4	13.0513	25.4621	23.7123	7.55291	12.3712	22.9777	17.5213	3.0388	6	11.8503	14.8531	16.7318	37.873	13.7034	19.0023	4.78385	5
0.595428	16.7646	7.32851	12.0466	4.71804	2	6.82519	13.5925	6.31872	4.8435	7.89499	1.94514	4	13.0503	25.5392	23.7041	7.54568	12.3712	22.9642	17.5291	3.04503	6	11.8416	14.9172	16.5842	37.9818	13.6287	18.9907	4.81095	5
0.59378	16.7253	7.23697	11.9811	4.74418	2	6.95847	13.402	6.24607	4.79817	7.85117	1.90407	4	13.0493	25.613	23.6949	7.53718	12.3713	22.9487	17.5357	3.05095	6	11.8347	14.985	16.4377	38.0799	13.5576	18.979	4.83573	5
0.592136	16.6872	7.1453	11.9163	4.77096	2	7.09447	13.2106	6.17462	4.75357	7.80833	1.86402	4	13.0483	25.6834	23.6841	7.52738	12.3713	22.9312	17.5409	3.05654	6	11.8294	15.0564	16.2922	38.1672	13.4899	18.967	4.85818	5
0.590496	16.6503	7.05362	11.8519	4.79832	2	7.23318	13.0186	6.10439	4.70974	7.76648	1.82518	4	13.0472	25.7503	23.6716	7.51628	12.3714	22.9116	17.5447	3.06177	6	11.8255	15.1314	16.1479	38.2435	13.4255	18.9548	4.87828	5
0.588861	16.6145	6.96205	11.7882	4.8262	2	7.37455	12.8261	6.03535	4.66667	7.72567	1.78774	4	13.0459	25.8137	23.6568	7.50387	12.3714	22.8901	17.547	3.06664	6	11.8228	15.21	16.0045	38.3087	13.3642	18.942	4.89602	5
0.587231	16.5798	6.8707	11.7252	4.85454	2	7.51855	12.6332	5.96752	4.62438	7.68592	1.7519	4	13.0444	25.8737	23.6396	7.49015	12.3714	22.8665	17.5476	3.07111	6	11.8211	15.2922	15.8622	38.3626	13.306	18.9288	4.9114	5
0.585605	16.5462	6.77971	11.663	4.88327	2	7.66515	12.4402	5.90089	4.58286	7.64728	1.71787	4	13.0426	25.93	23.6197	7.47512	12.3713	22.841	17.5466	3.07517	6	11.8203	15.3779	15.7208	38.405	13.2506	18.9149	4.92441	5
0.583984	16.5138	6.68919	11.6015	4.91232	2	7.81429	12.2472	5.83546	4.54214	7.60976	1.68587	4	13.0404	25.9829	23.5968	7.45879	12.3711	22.8135	17.5439	3.0788	6	11.8201	15.4672	15.5803	38.436	13.198	18.9003	4.93506	5
0.582367	16.4825	6.59927	11.5409	4.94162	2	7.96595	12.0543	5.77124	4.50219	7.57341	1.65611	4	13.0377	26.0321	23.5706	7.44117	12.3709	22.7839	17.5394	3.08199	6	11.8204	15.56	15.4407	38.4552	13.148	18.8849	4.94335	5
0.580754	16.4523	6.51008	11.4812	4.9711	2	8.12005	11.8617	5.70822	4.46305	7.53825	1.62881	4	13.0345	26.0777	23.5411	7.42228	12.3705	22.7525	17.5331	3.08473	6	11.8211	15.6563	15.3019	38.4628	13.1005	18.8685	4.9493	5
0.579146	16.4231	6.42172	11.4224	5.0007	2	8.27656	11.6695	5.64642	4.42469	7.5043	1.60419	4	13.0308	26.1197	23.5079	7.40213	12.37	22.719	17.5249	3.087	6	11.8219	15.756	15.1639	38.4585	13.0554	18.8511	4.95291	5
0.577543	16.395	6.33433	11.3647	5.03034	2	8.43542	11.478	5.58584	4.38712	7.47159	1.58246	4	13.0264	26.158	23.471	7.38074	12.3693	22.6836	17.5148	3.08879	6	11.8226	15.8591	15.0267	38.4424	13.0125	18.8327	4.95422	5
0.575944	16.3679	6.24802	11.308	5.05995	2	8.59655	11.2872	5.52648	4.35035	7.44014	1.56381	4	13.0214	26.1927	23.4301	7.35814	12.3685	22.6463	17.5028	3.09009	6	11.8232	15.9657	14.8901	38.4145	12.9718	18.813	4.95324	5
0.574349	16.3418	6.16291	11.2524	5.08947	2	8.7599	11.0973	5.46835	4.31436	7.40999	1.54843	4	13.0156	26.2236	23.3852	7.33435	12.3675	22.607	17.4889	3.0909	6	11.8234	16.0756	14.7541	38.3746	12.9332	18.7922	4.95001	5
0.572759	16.3167	6.07913	11.1979	5.11881	2	8.92541	10.9085	5.41147	4.27916	7.38114	1.53647	4	13.0091	26.2509	23.3361	7.30941	12.3663	22.5659	17.473	3.09121	6	11.823	16.1888	14.6187	38.3229	12.8965	18.77	4.94455	5
0.571173	16.2926	5.99679	11.1447	5.1479	2	9.09298	10.7209	5.35584	4.24474	7.35361	1.52807	4	13.0019	26.2745	23.2829	7.28334	12.365	22.5228	17.4551	3.09102	6	11.822	16.3053	14.4837	38.2593	12.8617	18.7464	4.9369	5
0.569592	16.2694	5.91599	11.0927	5.17668	2	9.26256	10.5346	5.30147	4.2111	7.32743	1.52333	4	12.9938	26.2943	23.2253	7.25617	12.3634	22.4779	17.4351	3.09031	6	11.8202	16.425	14.3493	38.1839	12.8286	18.7214	4.92711	5
0.568015	16.247	5.83686	11.0419	5.20507	2	9.43405	10.3498	5.24838	4.17822	7.3026	1.52233	4	12.9848	26.3104	23.1635	7.22795	12.3616	22.4312	17.4132	3.08909	6	11.8174	16.5478	14.2152	38.0967	12.7972	18.6949	4.91523	5
0.566442	16.2255	5.75951	10.9925	5.233	2	9.60737	10.1666	5.19658	4.14611	7.27915	1.52509	4	12.975	26.3227	23.0973	7.19869	12.3595	22.3826	17.3893	3.08735	6	11.8135	16.6738	14.0814	37.9978	12.7674	18.6668	4.9013	5
0.564874	16.2048	5.68404	10.9444	5.26039	2	9.78244	9.98508	5.14608	4.11475	7.25708	1.53161	4	12.9644	26.3313	23.0268	7.16844	12.3572	22.3322	17.3634	3.08511	6	11.8083	16.8027	13.9479	37.8872	12.7392	18.6371	4.88537	5
0.56331	16.1849	5.61055	10.8977	5.28718	2	9.95915	9.80546	5.09689	4.08414	7.23641	1.54185	4	12.9528	26.3361	22.9519	7.13724	12.3546	22.28	17.3355	3.08235	6	11.8018	16.9346	13.8146	37.7651	12.7123	18.6057	4.86752	5
0.56175	16.1658	5.53915	10.8525	5.3133	2	10.1374	9.62783	5.04904	4.05426	7.21714	1.55574	4	12.9403	26.3372	22.8729	7.10512	12.3518	22.2261	17.3056	3.07908	6	11.7938	17.0694	13.6815	37.6317	12.6869	18.5727	4.84781	5
0.560195	16.1473	5.46994	10.8086	5.33867	2	10.3171	9.45231	5.00254	4.02511	7.19928	1.57317	4	12.9269	26.3345	22.7895	7.07211	12.3486	22.1704	17.2737	3.07531	6	11.7842	17.207	13.5485	37.4869	12.6627	18.5379	4.82629	5
0.558644	16.1295	5.40301	10.7662	5.36322	2	10.4982	9.27901	4.9574	3.99668	7.18282	1.594	4	12.9125	26.3281	22.7021	7.03827	12.3452	22.1131	17.2399	3.07103	6	11.7729	17.3473	13.4155	37.3311	12.6397	18.5013	4.80306	5
0.557097	16.1122	5.33845	10.7253	5.3869	2	10.6805	9.10805	4.91364	3.96895	7.16779	1.61807	4	12.8972	26.3179	22.6105	7.00362	12.3414	22.0541	17.2041	3.06626	6	11.7598	17.4902	13.2825	37.1643	12.618	18.463	4.77818	5
0.555554	16.0956	5.27636	10.686	5.40962	2	10.864	8.93952	4.87129	3.94192	7.15417	1.6452	4	12.881	26.3039	22.515	6.96819	12.3373	21.9934	17.1665	3.06099	6	11.7448	17.6355	13.1495	36.9868	12.5973	18.4228	4.75174	5
0.554016	16.0795	5.21681	10.6481	5.43132	2	11.0484	8.77354	4.83035	3.91557	7.14196	1.6752	4	12.8638	26.2862	22.4157	6.93204	12.3328	21.9311	17.1269	3.05525	6	11.7278	17.7833	13.0165	36.7986	12.5777	18.3808	4.72381	5
0.552482	16.0638	5.15988	10.6118	5.45194	2	11.2337	8.6102	4.79085	3.88989	7.13117	1.70786	4	12.8458	26.2647	22.3126	6.89519	12.328	21.8672	17.0856	3.04903	6	11.7088	17.9333	12.8833	36.6002	12.5591	18.3369	4.6945	5
0.550953	16.0485	5.10566	10.5771	5.47142	2	11.4198	8.44959	4.75281	3.86488	7.12178	1.74298	4	12.8268	26.2395	22.2059	6.85769	12.3228	21.8018	17.0424	3.04234	6	11.6876	18.0854	12.7499	36.3916	12.5415	18.2912	4.6639	5
0.549427	16.0336	5.05421	10.5439	5.48969	2	11.6066	8.29182	4.71624	3.84051	7.11379	1.78035	4	12.8069	26.2106	22.0957	6.81956	12.3172	21.7349	16.9975	3.03519	6	11.6642	18.2395	12.6164	36.1731	12.5247	18.2436	4.63209	5
0.547906	16.019	5.0056	10.5123	5.5067	2	11.7939	8.13695	4.68117	3.81677	7.10719	1.81975	4	12.7861	26.1779	21.9822	6.78084	12.3112	21.6665	16.9508	3.0276	6	11.6386	18.3956	12.4827	35.945	12.5089	18.1942	4.59918	5
0.546389	16.0047	4.9599	10.4823	5.52238	2	11.9815	7.98508	4.64761	3.79366	7.10197	1.86097	4	12.7644	26.1415	21.8656	6.74156	12.3048	21.5966	16.9024	3.01956	6	11.6107	18.5533	12.3488	35.7075	12.4939	18.1429	4.56528	5
0.544876	15.9905	4.91716	10.4538	5.53667	2	12.1694	7.83627	4.61559	3.77116	7.09811	1.90382	4	12.7419	26.1014	21.746	6.70176	12.298	21.5253	16.8524	3.0111	6	11.5805	18.7126	12.2147	35.461	12.4798	18.0897	4.53049	5
0.543367	15.9765	4.87744	10.427	5.54953	2	12.3574	7.69061	4.58511	3.74926	7.0956	1.9481	4	12.7185	26.0576	21.6237	6.66148	12.2907	21.4527	16.8008	3.00222	6	11.5479	18.8734	12.0803	35.2056	12.4664	18.0347	4.49491	5
0.541863	15.9626	4.84078	10.4017	5.56089	2	12.5454	7.54815	4.55621	3.72794	7.09442	1.99362	4	12.6944	26.0101	21.4987	6.62073	12.2829	21.3788	16.7476	2.99294	6	11.5129	19.0354	11.9457	34.9418	12.4538	17.9779	4.45865	5
0.540363	15.9487	4.80723	10.3779	5.57071	2	12.7332	7.40896	4.52889	3.7072	7.09455	2.04021	4	12.6694	25.959	21.3713	6.57955	12.2746	21.3035	16.6929	2.98326	6	11.4755	19.1985	11.8109	34.6698	12.442	17.9193	4.42183	5
0.538867	15.9347	4.77684	10.3558	5.57894	2	12.9206	7.2731	4.50319	3.68702	7.09598	2.08769	4	12.6437	25.9042	21.2417	6.53796	12.2659	21.2271	16.6367	2.9732	6	11.4357	19.3625	11.6759	34.39	12.4308	17.859	4.38457	5
0.537375	15.9207	4.74962	10.3352	5.58554	2	13.1076	7.14061	4.47911	3.66739	7.09868	2.1359	4	12.6172	25.8458	21.11	6.496	12.2566	21.1494	16.5792	2.96276	6	11.3934	19.5273	11.5407	34.1026	12.4204	17.7969	4.34696	5
0.535887	15.9065	4.72563	10.3161	5.59045	2	13.294	7.01155	4.45667	3.6483	7.10263	2.1847	4	12.59	25.7838	20.9765	6.45369	12.2467	21.0706	16.5202	2.95197	6	11.3487	19.6927	11.4054	33.8081	12.4107	17.7331	4.30914	5
0.534403	15.8922	4.70487	10.2985	5.59364	2	13.4796	6.88595	4.43588	3.62974	7.10779	2.23392	4	12.5621	25.7183	20.8413	6.41106	12.2363	20.9907	16.46	2.94082	6	11.3017	19.8584	11.2699	33.5068	12.4018	17.6677	4.27121	5
0.532923	15.8775	4.68738	10.2824	5.59506	2	13.6643	6.76386	4.41678	3.6117	7.11415	2.28345	4	12.5335	25.6492	20.7047	6.36811	12.2254	20.9097	16.3984	2.92934	6	11.2522	20.0244	11.1344	33.199	12.3935	17.6007	4.23329	5
0.531448	15.8625	4.67317	10.2679	5.59469	2	13.8479	6.6453	4.39936	3.59416	7.12167	2.33315	4	12.5043	25.5765	20.5669	6.32489	12.2138	20.8277	16.3357	2.91753	6	11.2004	20.1904	10.9988	32.8852	12.3859	17.5321	4.19549	5
0.529976	15.8472	4.66224	10.2547	5.59248	2	14.0302	6.5303	4.38364	3.57712	7.13032	2.38289	4	12.4745	25.5004	20.428	6.2814	12.2017	20.7448	16.2718	2.90541	6	11.1462	20.3561	10.8632	32.5656	12.379	17.462	4.15792	5
0.528509	15.8314	4.6546	10.243	5.58841	2	14.2112	6.41889	4.36965	3.56057	7.14007	2.43257	4	12.4441	25.4208	20.2883	6.23767	12.1889	20.661	16.2068	2.89299	6	11.0897	20.5216	10.7277	32.2407	12.3728	17.3905	4.1207	5
0.527046	15.8151	4.65027	10.2327	5.58244	2	14.3906	6.31108	4.35738	3.54449	7.15089	2.48208	4	12.4131	25.3378	20.1479	6.19371	12.1754	20.5763	16.1407	2.88027	6	11.0309	20.6864	10.5923	31.9109	12.3673	17.3176	4.08393	5
0.525586	15.7983	4.64922	10.2238	5.57455	2	14.5683	6.20688	4.34685	3.52889	7.16274	2.53131	4	12.3817	25.2513	20.007	6.14954	12.1614	20.4908	16.0736	2.86727	6	10.97	20.8505	10.4572	31.5765	12.3626	17.2433	4.04771	5
0.524131	15.7809	4.65147	10.2162	5.56471	2	14.7442	6.10631	4.33807	3.51375	7.17557	2.58017	4	12.3497	25.1615	19.8658	6.10518	12.1466	20.4046	16.0056	2.854	6	10.9068	21.0135	10.3223	31.2379	12.3586	17.1678	4.01216	5
0.52268	15.7628	4.65698	10.2099	5.55291	2	14.918	6.00937	4.33105	3.49907	7.18937	2.62856	4	12.3172	25.0684	19.7246	6.06064	12.1312	20.3177	15.9366	2.84047	6	10.8415	21.1755	10.1878	30.8956	12.3553	17.0912	3.97735	5
0.521233	15.744	4.66576	10.2049	5.53913	2	15.0896	5.91605	4.3258	3.48483	7.20408	2.67641	4	12.2844	24.972	19.5834	6.01592	12.115	20.2301	15.8668	2.82669	6	10.7742	21.336	10.0538	30.5499	12.3528	17.0134	3.94339	5
0.51979	15.7245	4.67777	10.2011	5.52334	2	15.2589	5.82636	4.32232	3.47104	7.21966	2.72363	4	12.2511	24.8723	19.4424	5.97105	12.0982	20.142	15.7962	2.81267	6	10.7049	21.4949	9.92038	30.2013	12.3512	16.9345	3.91035	5
0.518351	15.7041	4.693	10.1985	5.50555	2	15.4257	5.74027	4.32063	3.45768	7.23608	2.77014	4	12.2174	24.7695	19.3019	5.92604	12.0806	20.0534	15.7248	2.79843	6	10.6337	21.6521	9.78763	29.8501	12.3503	16.8548	3.87833	5
0.516915	15.6829	4.71141	10.1971	5.48573	2	15.5899	5.65778	4.32071	3.44476	7.25328	2.81587	4	12.1833	24.6634	19.1619	5.88089	12.0623	19.9643	15.6527	2.78397	6	10.5607	21.8073	9.65566	29.4967	12.3503	16.7741	3.84738	5
0.515484	15.6608	4.73298	10.1969	5.46389	2	15.7512	5.57887	4.32258	3.43226	7.27124	2.86076	4	12.149	24.5543	19.0226	5.83561	12.0432	19.8749	15.5799	2.76929	6	10.4858	21.9602	9.52459	29.1416	12.3511	16.6927	3.81758	5
0.514057	15.6377	4.75766	10.1977	5.44001	2	15.9097	5.5035	4.32623	3.42019	7.28989	2.90473	4	12.1143	24.4421	18.8841	5.79021	12.0234	19.7851	15.5065	2.75442	6	10.4093	22.1109	9.39454	28.7851	12.3528	16.6105	3.78899	5
0.512634	15.6136	4.78542	10.1995	5.4141	2	16.065	5.43166	4.33166	3.40854	7.30921	2.94773	4	12.0793	24.3269	18.7467	5.74471	12.0028	19.6951	15.4326	2.73937	6	10.3312	22.2589	9.26564	28.4277	12.3555	16.5278	3.76164	5
0.511214	15.5885	4.81622	10.2024	5.38616	2	16.217	5.36332	4.33888	3.39731	7.32913	2.9897	4	12.044	24.2087	18.6103	5.69909	11.9815	19.6049	15.3581	2.72413	6	10.2515	22.4042	9.13802	28.0697	12.3591	16.4445	3.73558	5
0.509799	15.5624	4.85	10.2062	5.3562	2	16.3657	5.29843	4.34788	3.3865	7.34962	3.03058	4	12.0085	24.0876	18.4752	5.65338	11.9593	19.5146	15.2831	2.70873	6	10.1704	22.5465	9.01182	27.7116	12.3637	16.3608	3.71085	5
0.508387	15.5351	4.88673	10.2109	5.32421	2	16.5108	5.23697	4.35865	3.3761	7.37062	3.07033	4	11.9728	23.9637	18.3413	5.60758	11.9364	19.4242	15.2077	2.69316	6	10.088	22.6857	8.88716	27.3537	12.3693	16.2768	3.68746	5
0.50698	15.5068	4.92635	10.2166	5.29021	2	16.6522	5.17887	4.37118	3.36612	7.3921	3.10889	4	11.9368	23.8369	18.2089	5.56169	11.9128	19.3339	15.1318	2.67745	6	10.0043	22.8216	8.7642	26.9964	12.376	16.1925	3.66543	5
0.505576	15.4772	4.9688	10.223	5.25421	2	16.7898	5.12411	4.38547	3.35656	7.41399	3.14622	4	11.9007	23.7075	18.078	5.51572	11.8883	19.2436	15.0556	2.6616	6	9.91949	22.954	8.64308	26.6402	12.3838	16.1081	3.64476	5
0.504176	15.4465	5.01404	10.2303	5.21623	2	16.9235	5.07262	4.4015	3.34742	7.43626	3.18228	4	11.8643	23.5753	17.9487	5.46968	11.8631	19.1535	14.9791	2.64562	6	9.83357	23.0827	8.52394	26.2853	12.3928	16.0237	3.62545	5
0.50278	15.4146	5.06199	10.2383	5.17629	2	17.0531	5.02436	4.41927	3.33869	7.45886	3.21703	4	11.8278	23.4406	17.8211	5.42357	11.8371	19.0637	14.9023	2.62953	6	9.74669	23.2076	8.40694	25.9322	12.4029	15.9393	3.60748	5
0.501388	15.3814	5.1126	10.247	5.1344	2	17.1785	4.97927	4.43876	3.33039	7.48173	3.25042	4	11.7912	23.3033	17.6952	5.37739	11.8103	18.9741	14.8252	2.61332	6	9.65893	23.3286	8.29224	25.5812	12.4142	15.855	3.59082	5
0.5	15.347	5.16581	10.2564	5.09058	2	17.2996	4.93728	4.45995	3.32252	7.50483	3.28243	4	11.7544	23.1635	17.571	5.33115	11.7828	18.8849	14.748	2.59702	6	9.57039	23.4454	8.17997	25.2327	12.4268	15.7711	3.57544	5

## Sheet: Fig. 5
c delta magnitude/eccentricity relative to swim freq								d delta magnitude/eccentricity relative to Vestibular stimulation frequency											e average of delta magnitude/eccentricity relative to stages
	frequency (Hz)	delta magn (°)	delta eccentricity (°)						DeltaMagnitude (fig5d1)				deltaEccentricity (fig5d2)						DeltaMagnitude (fig5e1)						deltaEccentricity (fig5e2)
	7.17319	6.70218	2.92385					VOR freq	0,5hz	1hz	2hz		0,5hz	1hz	2hz				stage49	stage52	stage58				stage49	stage52	stage58
	8.26632	3.02814	1.97493						5.88	2.95	2.15		3.24	1.65	1.24				1.05206	6.70218	10.6809				0.489788	2.92385	5.34047
	8.94298	3.05818	1.79255						1.91	5.37	2.41		1.73	1.13	1.17				8.70142	3.02814	2.64				3.48279	1.97493	3.66
	6.1712	3.07249	3.50942						2.77	1.77	2.41		2.35	1.02	1.91				4.04	3.05818	9.21				4.88	1.79255	14.8
	5.93	6.3482	6.16578						2.49	8	2.51		4.05	5.91	1.33				2.32	3.07249	7.96316				6.9	3.50942	18.159
	6.92	2.76	7.29						4.68	1.99	2.8		7.51	2.99	1.7				5.07	6.3482	9.78				11.48	6.16578	18.48
	7.94	4.71295	5.78735						5.81	3.51	4.46		3.59	2.9	3.38				15.49	2.76					2.45	7.29
	7.37	4.25398	6.27346						4.45	2.74	3.47		3.72	5.25	1.49				7.41	4.71295					2.21	5.78735
	6.88	8.41153	5.77964						3.64	1.85	2.3		2.3	1.96	1.45				4.8	4.25398					2.4	6.27346
	9.09	6.31775	2.36283						1.4	3.15	3.33		2.98	1.33	2.19				5.65	8.41153					0.89	5.77964
	7.92	2.26533	1.95005						2.52	2.13	3.64		7.89	2.03	2.89				7.73	6.31775					2.62	2.36283
	10.02	2.78595	0.930832							5.96	2.53			2.52	1.57					2.26533						1.95005
	8.12	3.88493	3.06881								1.59				1.56					2.78595						0.930832
	8.66	2.58796	2.53618							3.58	3.28			2.19	2.55					3.88493						3.06881
	6.08	10.3884	3.81892							2.62	3.01			3.8	2.77					2.58796						2.53618
	6.92	7.25138	3.74034																	10.3884						3.81892
	6.36733	9.24406	6.17398					Mean	3.555	3.509	2.849		3.936	2.668	1.943					7.25138						3.74034
	12.9988	1.05206	0.489788					Std. Error of Mean	0.5026	0.5155	0.1965		0.667	0.4213	0.1866					9.24406						6.17398
	10.0263	8.70142	3.48279					Minimum	1.4	1.77	1.59		1.73	1.02	1.17
	7.34	4.04	4.88					25% Percentile	2.345	2.06	2.383		2.338	1.49	1.42
	8.76	2.32	6.9					Median	3.205	2.95	2.665		3.415	2.19	1.635
	8.73	5.07	11.48					75% Percentile	4.963	4.475	3.365		4.915	3.395	2.605			Mean	6.226	5.122	8.055				3.78	3.887	12.09
	10.7	15.49	2.45					Maximum	5.88	8	4.46		7.89	5.91	3.38			Std. Error of Mean	1.274	0.6255	1.424				1.038	0.4749	3.175
	12.9	7.41	2.21															Number of values	10	17	5				10	17	5
	11.59	4.8	2.4
	11.17	5.65	0.89																Kruskal-Wallis test						Kruskal-Wallis test
	10.94	7.73	2.62																P value	0.1829					P value	0.0343
	5.04589	10.6809	5.34047					Kruskal-Wallis test					Kruskal-Wallis test						Exact or approximate P value?	Approximate					Exact or approximate P value?	Approximate
	7.91	2.64	3.66					P value	0.6754				P value	0.0423					P value summary	ns					P value summary	*
	6.19	9.21	14.8					Exact or approximate P value?	Approximate				Exact or approximate P value?	Approximate
	6.54	7.96316	18.159					P value summary	ns				P value summary	*
	5.92	9.78	18.48
	Pearson r
	r	-0.1882	-0.5204										Dunn's multiple test
	R squared	0.03543	0.2708										0,5hz vs. 1hz	7.688	No	ns
													0,5hz vs. 2hz	11.61	Yes	*
	P value												1hz vs. 2hz	3.924	No	ns
	P (two-tailed)	0.3023	0.0023
	P value summary	ns	**
f mode distribution and mean simming frequency
		stage
distribution		49	52	54	58
number of Δ Ecc.		3	7	6	10
mean swimming freq Hz		13.2212	8.45158	9.77257	9.8221
		12.7626	5.91667	9.32675	4.954
		11.2999	11.7816	7.79709	5.06425
		13.0211	6.30702	7.03503	5.91379
		8.80983	7.13313	5.48524	6.25233
		10.4395	6.81976	6.03071	6.46045
		7.35888	5.17065	7.54491	5.72964
		8.65733	6.23801	9.76889	8.50362
		8.80654	5.93006	6.44089	6.99701
			6.85766		5.67678
			6.14117		6.80602
			7.12697
			7.19289
			7.41033
mean		10.49	7.034	7.689	6.562
SEM		0.7313	0.4239	0.5397	0.4419
n		9	14	9	11
stats test
Kruskal-wallis test
P value	0.0007	***
Dunn's multiple comparisons test
	Mean rank diff,	Adjusted P Value
st49 vs. st52	17.57	0.0063
st49 vs. st54	12.67	0.1942
st49 vs. st58	22	0.0006
st52 vs. st54	-4.905	>0,9999
st52 vs. st58	4.429	>0,9999
st54 vs. st58	9.333	0.5891

## Sheet: Fig. 6
	e)	f1)	f2)
Cur Inj dIN	swim frequency	% variat ampli	% variat baseline			Pearson r	% variat ampli	% variat baseline
0,12	3.48	27.6916	8.12397			r	-0.2924	-0.8321
0,125	4.13	37.0804	7.05733			R squared		0.6924
0,13	5.61	41.9921	6.31555
0,135	6.46	45.229	7.02401			P value
0,14	6.93	40.0019	8.20709			P (two-tailed)	0.3324	0.0004
0,145	7.3	44.4094	5.14105			P value summary	ns	***
0,15	7.66	30.0215	2.90457
0,16	8.12	46.6329	2.89761
0,17	8.53	14.2967	1.97733
0,18	8.86	28.0951	4.04285
0,19	9.26	10.7896	3.8325
0,20	9.54	17.1962	1.76217
0.22	9.93	44.8039	2.29641

## Sheet: Supp Fig. 1
b OKR, gVOR and locomotor-induced eye position gain at stage 40, 42, 45
	OKR stage 40	OKR stage 42	OKR stage 45		gVOR stage 40	gVOR stage 42	gVOR stage 45		eff. Copy st 40	eff. Copy st 42	eff. Copy st 45
	0	0.11	0.452469		0	0.13	0.51
	0	0.19	0.240044		0	0.21	0.026
	0	0.19	0.193379		0	0.16	0.893538
		0.15	0.395968			0.23	0.44
mean	0	0.16125	0.33993		0	0.1835	0.46736		0	0.3	0.65
SEM	0	0.01737	0.08132		0	0.05364	0.2124		0	0.04	0.02
n	3	4	4		3	4	4		3	3	3
d OKR eye position gain linearity analysis
OKR gain vs drum position at 0,25Hz
	stage45								stage 48								stage52
drum pos (°)	2.5	5	10	15	20			drum pos (°)	2.5	5	10	15	20			drum pos (°)	2.5	5	10	15	20
	10.3771	20.872	30.2651						10.3771	20.872	30.2651	42.318	52.3472				0.421627	0.0902844	0.0306384
	0.452469	0.104719	0.0456799						0.449697	0.0706207	0.0463676						0.742746	0.522506	0.357844
	0.240044	0.0600445	0.0219177						0.381109	0.171737	0.104938	0.064171	0.0562942				0.623667		0.140842		0.0614375
	0.193379	0.0666569	0.0368737						0.405149	0.169957	0.0876951						0.331341	0.179256	0.0814606	0.0354631	0.0163234
	0.345888	0.138456	0.0794379						0.450351	0.235923	0.136888	0.0887099	0.0601156
									0.405126	0.154614	0.103729	0.063256	0.0293654
									0.688106	0.307451	0.174561	0.09115	0.0434859
									0.595233	0.284751	0.162405	0.0714365	0.0263641
mean	0.307945	0.0924693	0.0459773					mean	0.48211	0.199293	0.116655	0.0757447	0.0431251			mean	0.516842	0.237814	0.135775	0.0285941	0.0388804
SD	0.115561	0.036435	0.0243683					SD	0.114993	0.0821742	0.0446074	0.0133595	0.0152684			SD	0.464827	0.159207	0.0680902	0.0217251	0.0225571
N	5	5	5					N	8	8	8	6	6			N	4	3	4	1	2
OKR phase vs drum position at 0,25Hz
	stage45								stage48							stage52
drum pos (°)	2.5	5	10	15	20			drum pos (°)	2.5	5	10	15	20			drum pos (°)	2.5	5	10	15	20
	10.3771	20.872	30.2651						10.3771	20.872	30.2651	42.318	52.3472				3.36397	18.828	28.6479
	30.8416	62.7882	68.6339						14.918	38.7078	36.5731						-8.79124	6.0895	7.41364
	46.2805	68.2935	79.8917						23.9199	42.8776	47.8114	55.0367	57.2425				-1.37307		18.1398		28.1016
	44.9591	47.4221	54.6518						34.2908	40.6745	48.9971						16.1854	21.5099	20.5113	20.3277	28.1921
	29.3445	49.278	46.9635						23.3743	34.0759	33.6056	45.8797	54.1226
									15.7362	39.3566	38.443	47.9984	39.4184
									-1.17054	25.6564	31.5271	42.6553	40.5219
									5.49355	28.6092	34.8334	42.0451	40.0922
mean	37.8564	56.9455	62.5352					mean	15.5966	35.7083	38.8272	46.723	46.2795			mean	1.59586	16.5268	17.2399	19.8752	28.1468
SD	9.00138	10.2046	14.6409					SD	11.4486	6.48679	6.90264	5.2413	8.66328			SD	-1.40583	19.6801	11.4869	19.4226	0.045225
N	5	5	5					N	8	8	8	6	6			N	4	3	4	1	2
e gVOR eye position gain linearity analysis
gVOR gain vs head position at 0,25Hz
	stage45								stage48								stage52
drum pos (°)	2.5	5	10	15	20			drum pos (°)	2.5	5	10	15	20			drum pos (°)	2.5	5	10	15	20
	0.569538	0.506851	0.51009	0.319909					0.732708		0.759127	0.648231	0.58653				0.755367	0.4642	0.21002	0.600178	0.4635
	0.514983	0.163434	0.0259261	0.177936					0.509441		0.484105		0.495144				0.402189	0.4471	0.422786	0.315677	0.448515
	0.783706	0.893791	0.893538	0.848855					0.51924		0.388497		0.420142				0.650689	0.313647	0.385926	0.643196	0.278222
	0.706476	0.537309							0.659566	0.673656	0.688448	0.72621	0.680244				0.742248	0.773954	0.703821	0.636547	0.766444
									0.602871	0.473171	0.543323	0.454345	0.456585				0.9855	0.683148	0.804726	0.513698	0.696398
									0.715806	0.71452	0.716391	0.670135	0.409289
									0.458034	0.429956	0.543142	0.421229
									1.10166	1.06748	1.16938		1.03615
mean	0.643676	0.525346	0.476518	0.4489				mean	0.599667	0.572826	0.589005	0.58403	0.507989			mean	0.707199	0.53641	0.505456	0.541859	0.530616
SD	0.123303	0.29845	0.434779	0.35357				SD	0.107591	0.142111	0.135681	0.136998	0.105931			SD	0.21049	0.187599	0.243575	0.136554	0.198775
N	4	4	3	3				N	8	5	8	5	7			N	5	5	5	5	5
gVOR phase vs head position at 0,25Hz
	stage45								stage48								stage52
drum pos (°)	2.5	5	10	15	20			drum pos (°)	2.5	5	10	15	20			drum pos (°)	2.5	5	10	15	20
	-10.4808	-10.0536	19.7288	-3.12702					11.912		4.185	-1.901	1.068				-13.919	6.3125	5.062	0.4954	-10.542
	6.04084	14.331	72.7987	-7.81257					4.46719		-1.81127		-3.01373				-5.653	-9.5102	-11.046	-4.3625	-3.324
	-6.56354	-3.37608	-4.23412	-5.34397					-0.491307		-5.36548		-4.82449				-0.512	-9.746	-9.726	-1.2614	-13.981
	-8.71844	-11.8342							-4.05755	-7.28562	-9.09532	-5.86691	-7.79941				-3.01	1.87964	-1.618	-5.2843	-6.629
									-15.1058	-16.8355	-22.8537	-17.6841	-17.8549				0.68	0.12985	1.924	-11.3648	-4.228
									-2.63114	-4.0035	-5.79788	-6.70102	-9.87792
									-6.14117	-8.61605	3.80815	-8.71869
									-9.08026	-3.41416	-2.11269		-3.90553
mean	-4.93048	-2.73322	29.4311	-5.42785				mean	-1.72111	-9.18517	-5.27579	-8.17434	-7.05041			mean	-4.4828	-2.18684	-3.0808	-4.35552	-7.7408
SD	7.48758	11.9445	39.4223	2.3439				SD	8.47195	5.45617	9.20036	5.86476	6.51845			SD	5.80952	7.15742	7.09042	4.5579	4.46852
N	4	4	3	3				N	8	5	8	5	7			N	5	5	5	5	5

## Sheet: Supp Fig. 2
b Average of correlation and linear regression coefficient relative to stages	b Average of correlation and linear regression coefficient relative to stages						c Gain relative to swim freq
	correlation							st49			st52			st58
	49	52	55	58				mean	SEM	n	mean	SEM	n	mean	SEM	n
	-0.77	-0.58	0	0			2Hz							0.22	0	1
	-0.89	-0.28	-0.54	0			4Hz				0.36	0.06656	5	0.4	0.07853	4
	-0.69	0.16	-0.38	0			6Hz	0.405	0.195	2	0.308	0.05453	5	0.4333	0.07634	9
	0.42	-0.43	0	0			8Hz	0.29	0.05	2	0.322	0.07024	5	0.4633	0.0775	9
	-0.83	-0.43	-0.29	0.47			10Hz	0.3838	0.05738	8	0.4033	0.1396	3	0.5367	0.1514	6
	-0.67	-0.61	0	0			12Hz	0.5213	0.1172	8	0.3167	0.1168	3	0.3925	0.1511	4
	-0.77		-0.15	0			14Hz	0.4957	0.1423	7	0.47	0	1	0.355	0.155	2
	-0.6			0			16Hz	0.68	0.1641	5	0.23	0	1
							18Hz	0.395	0.025	2
Mean	-0.6	-0.3617	-0.1943	0.05875
Std. Error of Mean	0.1493	0.1151	0.08141	0.05875
Number of values	8	6	7	8			f VOR gain relative to tail amplitude
									VOR gain
	linear regression							Tail amp	st49	st52	st54	st58
	49	52	55	58			stade 49	21.51	0.51
	0.34	0.21	0	0				23.81	0.2
	0.78	0.1	0.23	0				14.68	0.41
	0.42	0.002	0.11	0				21.34	0.15
	0.26	0.17	0	0				16.54	0.12
	0.54	0.19	0.07	0.15
	0.48	0.33	0	0
			-0.009	0			stade 52	11.24		0.41
	0.4			0				14.33		0.51
	0.38							26.14		0.47
								13.29
Mean	0.45	0.167	0.05729	0.01875				24.61		0.31
Std. Error of Mean	0.05581	0.04497	0.03346	0.01875				13.06		0.14
Number of values	8	6	7	8				23.22		0.13
								10.91		0.32
e)
mean stage 48	length vector	mean stage 58	length vector				stade 54	27.21			0.71
0.041	0.794	0.014	0.803					31.77			0.23
0.216	0.984	0.087	0.603					17.2			0.26
0.088	0.81	0.038	0.827
0.108	0.764	0.037	0.68
0.939	0.798	0.15	0.618				stade 58	11.82				0.21
0.078	0.444	0.037	0.833					11.9				0.26
0.104	0.424	0.055	0.789					21.26				0.37
0.967	0.91	0.925	0.722					22.36				0.15
0.866	0.357	0.037	0.829					30.11				0.15
0.675	0.356	0.952	0.824					6.94				0.42
0.776	0.213	0.038	0.683					6.19				0.18
0.055	0.763	0.936	0.757
0.16	0.735	0.037	0.833
0.123	0.847	0.995	0.775
0.126	0.801
0.134	0.904
0.168	0.804

## Sheet: Supp Fig. 4
	a1)				a2)					b1)	b2)
	swim freq (X)	Leye delta mag	Reye delta mag		swim freq (X)	Leye delta ecc	Reye delta ecc		Tail amplitude (°)	DeltaMagnitude (°)	DeltaEccentricity (°)
	7.9	5.8	3.4		7.9	4.25	2		21.6871	6.70218	2.92385
	7.9	5.2	2.8		7.9	4.35	2.75		21.6267	3.02814	1.97493
	7.8	8.8	2.8		7.8	6.55	2.75		8.41853	3.05818	1.79255
	6.3	2.8	2.1		6.3	6.1	4.1		21.636	3.07249	3.50942
	6.7	7.7	3.5		6.7	8.45	5.35		28.22	6.3482	6.16578
	6.9	7	5.05		6.9	7.85	5.25		20.76	2.76	7.29
	6.7	7.3	4.2		6.7	7.3	5.75		5.74	4.71295	5.78735
									16.92	4.25398	6.27346
									12.77	8.41152	5.77964
STAT	R	0.27	0.14		R	0.68	0.82		8.95	6.31775	2.36283
	r²	0.07	0.02		r²	0.45	0.68		8.98	2.26533	1.95005
	p	0.56	0.76		p	0.09446	0.02165		6.64	2.78595	0.930832
									10.73	3.88493	3.06881
									5.7	2.58796	2.53618
c1)	DeltaMagnitude (°)			c2)	DeltaEccentricity (°)				15.5452	9.24406	6.17398
	stim VOR				stim VOR				24.9386	1.05206	0.489787
swim freq (Hz)	0.5Hz	1HZ	2Hz		0.5Hz	1HZ	2Hz		23.3281	8.70142	3.48279
11.1999		1.85				1.96			25.07	4.04	4.88
10.75		3.15				1.33			20.62	2.32	6.9
9.69		2.13				2.03			15.34	5.07
10.06		5.96				2.52			14.12	15.49	2.45
8.518		3.58				2.19			19.2	7.41	2.21
6.86		2.62				3.8			20.56	4.8	2.4
									34.5	5.65	0.89
10.75	5.81				3.59				15.73	7.73	2.62
9.87	4.45				3.72				5.46168	10.6809	5.34047
8.97	3.64				2.3				6.19	2.64	3.66
9.81	1.4				2.98				13.54	9.21	14.8
6.75	2.52				7.89				12.74		18.48
10.41			2.3				1.45		Pearson r
8.51			3.33				2.19		r	-0.03224	-0.09314
9.52			3.64				2.89		P (two-tailed)	0.8706	0.6374
13.05			2.53				1.57		Number of XY Pairs	28	28
9.78741			1.59				1.56
7.11			3.28				2.55
8.73			3.01				2.77
